# Supplementary material for: A transient cortical state with sleep-like sensory responses precedes emergence from general anesthesia in humans
Source: eLife. 2018 Aug 10;7:e33250. doi: 10.7554/eLife.33250 (PMC6086660; doi:10.7554/eLife.33250)
Supplement: Figure 1—source data 1. [file elife-33250-fig1-data1.csv]

Time	Pat1	Pat2	Pat3	Pat4	Pat5	Pat6	Pat7	Pat8	Pat9	Pat10	Pat11	Pat12	Pat13
0	-64.872	40.466	-2.5878	-33.796	81.49	-10.271	-29.072	36.703	-25.629	-28.828	21.745	-28.458	-12.917
0.002	-65.021	40.837	-4.8635	-34.004	82.826	-10.64	-26.224	31.987	-25.711	-29.399	25.219	-26.559	-14.723
0.004	-65.516	39.589	-7.8998	-34.124	83.617	-10.58	-23.981	28.609	-25.669	-30.833	28.223	-24.7	-15.916
0.006	-66.132	37.663	-10.508	-34.161	83.846	-10.999	-22.762	27.975	-25.262	-33.07	28.938	-22.992	-16.574
0.008	-67.762	35.592	-13.186	-34.197	84.886	-11.938	-21.959	27.982	-25.261	-34.737	29.376	-21.158	-15.137
0.01	-69.698	33.778	-15.891	-34.487	86.456	-12.054	-20.874	28.243	-25.152	-35.675	28.784	-20.346	-12.596
0.012	-70.487	32.463	-17.926	-34.794	88.637	-11.876	-19.515	28.593	-24.688	-36.173	27.363	-21.375	-9.7233
0.014	-71.303	31.157	-21.244	-34.987	90.747	-12.061	-17.755	28.526	-24.465	-35.745	26.76	-23.136	-5.7047
0.016	-72.353	29.611	-25.441	-35.261	91.796	-12.087	-16.091	29.459	-24.496	-35.405	26.891	-25.243	-1.2753
0.018	-72.875	28.765	-28.375	-35.522	92.663	-12.122	-14.87	31.59	-24.641	-35.248	26.855	-27.401	3.2018
0.02	-73.502	28.624	-30.416	-35.666	93.161	-11.983	-13.492	33.327	-24.866	-34.535	26.786	-28.668	8.5094
0.022	-75.142	28.478	-31.432	-35.637	93.951	-11.129	-12.731	34.887	-25.347	-33.701	28.001	-30.369	13.537
0.024	-77.161	28.795	-31.919	-35.478	94.883	-10.602	-13.094	38.621	-25.917	-32.161	28.69	-33.419	17.32
0.026	-78.229	28.957	-33.363	-35.299	94.314	-11.046	-14.473	44.034	-26.236	-30.331	27.626	-35.666	21.256
0.028	-79.013	28.046	-35.397	-35.008	94.183	-11.609	-16.453	48.881	-26.88	-29.515	26.454	-36.192	24.72
0.03	-80.712	27.096	-36.822	-34.71	94.417	-12.066	-17.491	52.942	-28.032	-28.97	24.148	-35.689	26.386
0.032	-83.244	26.549	-37.322	-34.566	93.531	-12.357	-17.967	55.5	-29.072	-28.791	20.54	-34.794	27.322
0.034	-86.32	26.339	-37.08	-34.413	93.137	-12.492	-18.667	55.816	-30.093	-29.231	17.712	-34.241	27.346
0.036	-90.273	26.785	-36.181	-34.152	92.656	-12.896	-19.352	54.542	-31.28	-29.193	16.074	-32.715	26.488
0.038	-95.38	27.337	-35.487	-33.905	91.897	-13.038	-20.36	53.525	-32.399	-28.668	15.081	-29.78	25.119
0.04	-100.36	28.184	-34.493	-33.762	91.333	-13.127	-21.138	55.028	-33.423	-28.047	15.283	-27.704	22.411
0.042	-104.98	30.048	-32.752	-33.774	89.8	-13.968	-21.809	58.358	-34.352	-27.715	16.517	-26.067	19.458
0.044	-109.73	32.249	-31.94	-33.935	88.043	-14.63	-23.083	61.606	-35.099	-27.729	16.211	-23.667	16.685
0.046	-112.92	34.523	-31.036	-34.167	86.37	-15.056	-24.442	62.459	-35.68	-27.116	15.988	-21.915	13.701
0.048	-114.66	37.342	-29.787	-34.34	84.853	-16.095	-25.97	59.846	-36.38	-26.32	18.344	-21.667	11.084
0.05	-115.67	39.889	-29.059	-34.495	84.311	-16.862	-28.062	56.928	-37.397	-26.415	19.829	-23.396	8.2892
0.052	-115.33	41.3	-26.65	-34.884	84.28	-16.664	-29.962	54.543	-38.465	-27.585	19.446	-26.812	5.8787
0.054	-115.02	41.812	-24.175	-35.225	84.551	-15.824	-30.387	52.963	-39.559	-29.398	18.172	-30.605	4.6335
0.056	-114.24	41.198	-23.379	-35.452	84.444	-15.277	-29.975	53.191	-40.879	-30.806	15.781	-35.887	4.4409
0.058	-111.41	39.385	-22.155	-36.034	84.256	-15.976	-29.865	52.244	-42.259	-31.615	13.521	-43.007	5.2271
0.06	-108.62	37.355	-21.228	-36.468	85.021	-16.901	-29.398	51.345	-43.445	-31.554	11.597	-49.175	5.8859
0.062	-107.68	35.587	-20.278	-36.422	85.38	-17.098	-29.153	52.042	-44.471	-30.458	10.315	-53.69	7.1797
0.064	-107.73	34.266	-18.45	-36.482	85.407	-17.17	-29.231	50.849	-45.545	-29.549	9.5297	-57.605	9.6874
0.066	-107.58	32.923	-17.928	-36.602	85.791	-17.157	-28.763	48.93	-46.452	-29.045	8.8187	-61.256	12.004
0.068	-107.43	31.331	-18.554	-36.626	85.532	-17.204	-28.341	47.838	-46.982	-28.951	8.1061	-65.185	14.596
0.07	-107.87	31.4	-18.974	-36.612	85.185	-17.748	-26.99	46.861	-47.527	-29.588	5.9846	-68.545	17.462
0.072	-108.67	32.557	-19.713	-36.515	85.599	-18.261	-24.731	46.817	-48.038	-30.202	4.2714	-70.938	19.85
0.074	-109.94	32.326	-21.823	-36.506	86.582	-18.258	-23.077	46.559	-48.349	-30.811	3.5446	-73.288	22.124
0.076	-110.33	32.096	-24.427	-36.577	87.453	-18.038	-21.338	45.246	-48.755	-31.6	2.9972	-74.452	24.388
0.078	-109.05	32.64	-25.46	-36.63	87.651	-18.185	-19.937	43.563	-49.252	-32.046	5.7231	-74.859	26.537
0.08	-108.62	32.387	-25.983	-36.644	88.031	-18.468	-19.529	42.429	-49.645	-31.994	9.8441	-75.855	28.12
0.082	-107.99	32.144	-27.031	-36.722	88.257	-18.059	-19.447	43.046	-49.974	-31.36	12.061	-75.649	29.009
0.084	-105.12	32.995	-27.892	-36.926	87.569	-17.31	-19.565	44.162	-50.467	-30.697	13.615	-75.169	29.274
0.086	-102.97	34.039	-29.377	-36.962	87.33	-16.675	-19.692	44.486	-51.111	-30.553	15.197	-75.797	29.337
0.088	-101.7	34.829	-30.95	-36.85	87.749	-15.936	-19.42	44.873	-51.694	-30.415	17.776	-75.187	29.563
0.09	-98.69	36.073	-31.708	-36.75	88.398	-15.224	-17.983	45.822	-52.291	-30.03	21.166	-73.77	29.089
0.092	-94.149	37.692	-32.792	-36.62	89.788	-14.573	-15.901	45.706	-52.857	-29.759	24.265	-71.743	28.614
0.094	-89.276	38.915	-34.04	-36.414	91.16	-14.134	-14.616	43.175	-53.425	-29.235	26.234	-66.742	28.361
0.096	-84.961	39.57	-34.787	-36.037	92.524	-13.955	-14.458	40.305	-54.214	-28.046	26.721	-60.506	27.186
0.098	-81.277	39.513	-35.735	-35.812	94.113	-13.465	-15.707	38.942	-54.965	-27.137	27.808	-55.409	26.413
0.1	-78.299	39.279	-37.276	-35.751	94.658	-12.632	-17.435	38.504	-55.605	-26.444	28.871	-51.117	26.172
0.102	-75.594	40.011	-38.985	-35.454	94.1	-12.014	-18.307	37.67	-56.384	-25.061	29.681	-47.244	25.541
0.104	-71.857	41.244	-40.891	-35.097	93.072	-11.776	-18.471	37.071	-57.287	-23.486	32.533	-43.009	25.239
0.106	-68.703	42.068	-43.286	-34.815	92.499	-11.613	-18.447	38.406	-58.238	-21.71	34.988	-38.741	25.427
0.108	-66.637	42.815	-45.98	-34.539	92.705	-11.254	-18.7	38.984	-59.181	-19.526	36.412	-35.475	26.095
0.11	-63.699	43.881	-48.878	-34.262	92.399	-10.908	-19.351	38.688	-60.03	-17.423	39.064	-32.388	26.677
0.112	-60.712	44.965	-51.576	-34.019	92.468	-11.006	-20.822	40.03	-60.644	-15.488	41.404	-29.39	27.244
0.114	-58.557	45.186	-54.009	-33.809	93.181	-11.488	-22.229	40.168	-61.282	-13.585	43.076	-27.807	28.213
0.116	-58.164	43.738	-57.266	-33.504	92.373	-11.844	-22.174	39.305	-62.161	-12.258	45.599	-27.19	28.336
0.118	-59.413	41.884	-60.412	-33.419	91.274	-12.047	-22.192	39.144	-62.72	-11.92	48.186	-25.809	28.078
0.12	-59.262	40.867	-62.056	-33.572	91.215	-11.879	-22.454	38.34	-62.99	-10.92	49.185	-23.161	28.183
0.122	-58.029	39.661	-63.476	-33.619	91.304	-11.278	-22.546	37.844	-63.404	-9.4755	48.353	-20.612	28.079
0.124	-57.105	38.997	-64.915	-33.674	92.176	-11.159	-23.981	37.003	-63.766	-9.7961	45.869	-20.448	28.299
0.126	-55.652	39.629	-65.063	-33.818	93.345	-11.304	-25.681	35.547	-64.052	-10.196	42.137	-22.61	29.036
0.128	-54.278	40.005	-63.239	-34.206	93.774	-11.185	-26.561	34.942	-64.127	-10.248	38.883	-25.415	29.318
0.13	-52.897	40.142	-59.96	-34.686	94.203	-10.975	-27.808	34.203	-64.095	-11.394	36.611	-29.835	28.48
0.132	-51.441	39.713	-57.03	-35.035	93.921	-10.544	-29.791	32.843	-64.516	-11.894	34.981	-36.513	27.302
0.134	-51.917	39.242	-54.111	-35.609	92.14	-10.393	-31.547	29.899	-64.882	-12.183	34.323	-43.162	26.199
0.136	-53.112	40.306	-50.306	-36.164	90.455	-10.061	-32.946	27.075	-64.947	-13.291	34.24	-48.969	24.844
0.138	-51.893	41.09	-47	-36.61	89.799	-9.0889	-34.855	27.152	-65.482	-14.096	34.831	-54.427	24.186
0.14	-50.368	42.199	-44.861	-37.182	88.966	-8.6788	-35.839	26.494	-65.927	-15.09	36.106	-58.843	24.13
0.142	-50.868	44.518	-44.177	-37.607	87.429	-8.6737	-35.71	24.906	-65.933	-16.121	37.706	-61.73	24.087
0.144	-51.055	45.296	-44.187	-38.067	86.209	-8.7956	-36.146	25.521	-66.469	-16.924	39.514	-63.329	24.466
0.146	-50.965	46.088	-43.626	-38.494	85.372	-8.894	-36.259	26.774	-67.062	-17.893	40.633	-64.153	25.275
0.148	-50.096	48.449	-43.805	-38.714	84.479	-8.2906	-35.968	27.615	-67.438	-18.183	41.559	-64.537	26.863
0.15	-46.557	50.35	-44.337	-39.015	83.765	-8.0375	-34.693	27.654	-68.243	-17.965	43.123	-63.968	28.774
0.152	-44.238	51.29	-43.603	-39.16	83.376	-8.4099	-32.205	27.27	-68.849	-17.637	45.136	-62.101	30.482
0.154	-43.818	50.91	-42.624	-39.254	83.328	-8.3299	-31.473	28.15	-69.352	-17.097	47.673	-59.669	32.633
0.156	-42.335	49.329	-42.126	-39.46	82.977	-7.9472	-31.604	29.935	-70.125	-16.643	48.971	-57.347	34.769
0.158	-41.43	47.484	-42.511	-39.433	82.717	-8.0472	-30.601	31.894	-70.664	-16.17	47.817	-55.807	36.521
0.16	-41.399	46.232	-43.578	-39.41	83.232	-8.3381	-29.82	33.994	-71.379	-15.742	45.156	-56.323	37.92
0.162	-41.354	45.628	-44.393	-39.607	82.848	-8.0275	-29.653	36.208	-72.176	-15.003	41.373	-58.228	38.815
0.164	-41.538	44.713	-45.098	-39.768	82.081	-7.9165	-29.87	37.103	-72.85	-13.624	37.737	-59.887	39.181
0.166	-41.029	44.757	-45.67	-39.714	82.29	-7.9911	-30.033	36.557	-73.855	-11.943	35.09	-61.016	38.501
0.168	-40.38	46.109	-46.599	-39.675	82.458	-7.8105	-29.831	37.484	-74.705	-9.5317	32.571	-60.627	37.411
0.17	-40.409	47.425	-47.974	-39.787	83.494	-8.7822	-29.705	38.219	-75.588	-6.084	29.353	-58.883	36.332
0.172	-40.562	49.382	-48.764	-39.792	85.618	-10.39	-29.394	37.341	-76.815	-2.0217	24.747	-57.41	34.9
0.174	-41.298	51.421	-49.3	-39.847	87.167	-11.768	-29.203	37.559	-77.716	2.019	20.013	-56.081	33.155
0.176	-43.817	52.893	-49.12	-40.004	88.148	-13.253	-30.112	36.195	-78.596	5.4417	16.32	-55.244	30.135
0.178	-47.628	54.466	-48.393	-40.059	88.649	-14.414	-31.801	31.574	-79.594	8.5901	12.193	-55.374	26.557
0.18	-51.576	55.763	-48.358	-40.142	89.167	-15.763	-33.239	25.847	-80.349	11.665	7.9149	-56.443	23.87
0.182	-55.881	56.599	-48.168	-40.157	90.151	-16.803	-34.609	18.831	-81.199	13.957	5.0285	-59.598	20.659
0.184	-58.933	56.975	-47.68	-40.04	90.818	-16.9	-36.043	14.275	-82.012	16.127	2.6138	-64.016	16.556
0.186	-59.095	57.575	-46.677	-39.84	90.938	-17.198	-37.026	14.385	-82.532	18.621	-0.37323	-68.73	13.081
0.188	-58.351	58.644	-44.883	-39.685	90.56	-17.595	-38.407	14.321	-83.011	20.154	-2.0126	-74.297	10.548
0.19	-57.977	59.434	-43.885	-39.623	90.261	-17.995	-39.734	13.175	-83.46	21.633	-0.37501	-79.295	8.1794
0.192	-57.887	60.716	-43.57	-39.321	90.292	-18.045	-39.649	12.975	-83.891	24.017	1.9143	-82.975	6.1267
0.194	-58.256	62.456	-43.603	-39.058	90.413	-17.102	-39.091	12.968	-84.424	25.777	1.6905	-86.324	5.2335
0.196	-58.638	63.95	-44.275	-38.887	90.56	-16.02	-38.35	12.151	-84.922	27.176	0.26034	-89.319	4.8532
0.198	-58.965	64.931	-45.092	-38.458	89.882	-14.81	-36.973	10.866	-85.384	27.941	-0.11351	-91.576	4.3186
0.2	-59.094	64.801	-46.424	-38.203	89.236	-13.626	-35.091	10.388	-85.824	27.842	0.806	-92.569	3.4025
0.202	-58.604	64.452	-47.395	-38.132	89.143	-12.914	-32.829	10.431	-85.981	28.904	1.2802	-92.05	1.5383
0.204	-57.416	64.01	-47.442	-38.109	88.11	-12.226	-31.076	11.25	-86.168	29.439	0.28882	-90.284	-0.87452
0.206	-56.086	63.039	-48.382	-38.212	87.172	-11.794	-30.067	13.83	-86.568	28.767	0.15102	-87.665	-3.3775
0.208	-55.33	62.421	-50.14	-38.22	86.613	-11.205	-28.895	16.036	-86.591	29.341	1.6555	-84.61	-6.0954
0.21	-55.267	62.441	-51.518	-38.331	85.571	-10.213	-27.075	16.813	-86.545	29.447	3.2725	-80.921	-9.0149
0.212	-55.679	63.538	-52.746	-38.468	85.294	-9.7027	-25.511	16.26	-86.724	28.41	5.6647	-77.598	-11.558
0.214	-55.146	65.058	-54.314	-38.496	85.065	-9.3321	-25.029	13.59	-86.696	27.692	8.8708	-75.55	-13.067
0.216	-52.951	66.627	-55.843	-38.553	84.23	-8.7516	-24.594	10.197	-86.737	26.424	11.279	-72.96	-13.686
0.218	-50.612	69.465	-56.685	-38.499	84.395	-8.4704	-24.058	7.1838	-86.819	25.066	12.541	-70.088	-12.966
0.22	-48.894	71.835	-57.003	-38.562	85.392	-8.379	-23.94	5.425	-86.788	24.621	12.758	-68.994	-11.253
0.222	-48.056	72.931	-56.612	-38.566	86.234	-8.0477	-23.718	6.6985	-87.015	24.99	13.269	-69.44	-9.5332
0.224	-48.136	74.145	-55.244	-38.379	87.313	-7.5191	-23.962	10.44	-87.251	25.828	15.616	-70.751	-7.017
0.226	-48.588	74.552	-54.15	-38.48	88.941	-7.264	-25.399	14.661	-87.443	26.214	17.86	-72.286	-3.6944
0.228	-49.348	74.543	-53.875	-38.551	89.976	-7.467	-27.745	18.478	-87.793	26.777	19.214	-73.815	0.1766
0.23	-49.942	74.755	-53.808	-38.453	89.87	-7.9425	-29.468	21.684	-88.183	28.292	22.221	-75.157	4.3392
0.232	-50.273	73.868	-53.738	-38.388	89.385	-8.8267	-29.779	23.118	-88.716	29.509	27.196	-75.788	7.8013
0.234	-50.959	72.223	-53.279	-38.26	88.481	-10.245	-30.373	23.046	-89.135	30.261	32.987	-77.106	11.73
0.236	-51.768	70.775	-52.673	-38.119	87.839	-11.464	-30.781	23.764	-89.411	31.814	38.034	-79.187	15.821
0.238	-52.44	70.248	-52.525	-37.876	87.567	-12.348	-30.061	26.323	-90.174	33.69	40.487	-80.868	18.92
0.24	-53.2	70.416	-52.315	-37.679	86.636	-13.717	-29.107	31.562	-90.978	34.597	41.366	-82.795	22.48
0.242	-54.238	69.514	-51.236	-37.553	85.8	-15.045	-27.578	37.691	-91.303	34.926	42.025	-84.087	26.226
0.244	-55.8	68.266	-48.842	-37.422	85.069	-16.041	-26.837	40.74	-91.968	35.17	42.78	-84.675	29.496
0.246	-58.214	68.34	-45.768	-37.428	84.335	-17.307	-27.744	40.877	-93.048	34.936	42.937	-86.201	32.129
0.248	-61.109	69.084	-43.581	-37.235	84.658	-17.931	-28.253	40.397	-93.825	34.523	40.739	-87.815	33.276
0.25	-63.617	69.715	-41.902	-36.789	85.415	-17.905	-28.746	40.345	-94.51	34.834	37.129	-89.748	34.02
0.252	-65.198	69.974	-39.453	-36.36	85.846	-18.477	-29.941	39.561	-95.341	35.505	32.468	-92.802	34.588
0.254	-65.7	69.623	-36.842	-35.949	86.163	-19.13	-31.243	37.744	-96.179	35.219	26.19	-95.449	34.614
0.256	-66.984	68.607	-34.116	-35.508	87.011	-18.959	-32.31	37.689	-97.072	35.037	21.125	-97.369	34.895
0.258	-70.103	66.712	-31.406	-34.874	88.263	-18.195	-32.561	37.879	-98.06	35.624	18.719	-97.999	34.858
0.26	-73.31	64.004	-30.097	-34.184	89.101	-17.133	-32.937	35.122	-99.068	35.025	18.011	-96.695	34.745
0.262	-76.346	60.892	-29.385	-33.534	90.141	-15.7	-33.552	31.929	-99.943	34.589	18.359	-95.647	34.862
0.264	-78.72	58.098	-28.803	-32.994	91.621	-14.094	-33.229	28.787	-100.95	35.516	18.682	-95.828	33.724
0.266	-79.851	56.024	-29.469	-32.548	93.334	-13.119	-33.046	23.126	-102.11	35.445	18.662	-96.446	31.562
0.268	-81.675	54.277	-30.189	-31.929	94.76	-12.975	-33.143	18.073	-102.99	34.837	19.21	-97.904	29.407
0.27	-84.202	53.446	-30.891	-31.592	95.17	-12.753	-32.759	16.897	-103.99	34.704	21.451	-100.15	26.702
0.272	-86.418	54.338	-32.255	-31.48	95.94	-12.272	-32.814	16.996	-105.08	35.054	24.217	-102.76	22.77
0.274	-88.554	56.377	-32.517	-31.296	96.724	-12.173	-33.15	17.223	-105.78	36.4	25.678	-106.51	18.133
0.276	-90.112	59.62	-32.514	-31.432	96.609	-12.333	-33.22	17.671	-106.75	37	26.668	-111.02	13.122
0.278	-91.091	64.12	-33.672	-31.387	97.129	-12.473	-33.409	16.626	-107.85	36.613	27.659	-114.42	7.4568
0.28	-91.753	69.27	-34.423	-31.193	97.064	-12.606	-33.408	15.752	-108.63	36.786	28.331	-116.22	1.7351
0.282	-92.237	74.54	-35.15	-31.257	95.442	-12.659	-33.145	15.877	-109.69	37.465	28.573	-116.43	-3.8196
0.284	-92.407	78.631	-37.043	-31.179	93.864	-12.902	-32.391	15.502	-110.57	38.546	27.98	-115.28	-8.9004
0.286	-91.402	82.137	-39.258	-31.24	92.048	-13.322	-30.301	16.199	-111.18	39.204	26.612	-113.04	-12.862
0.288	-90.255	86.354	-40.962	-31.236	89.533	-13.596	-27.984	18.258	-112.26	38.941	23.952	-108.96	-16.031
0.29	-90.011	90.056	-41.733	-31.027	86.95	-13.938	-26.558	20.125	-113.13	38.681	20.001	-103.84	-17.427
0.292	-89.894	92.841	-42.1	-31.217	85.037	-14.484	-25.668	21.421	-113.82	38.932	15.411	-98.683	-17.099
0.294	-89.45	94.353	-42.366	-31.299	84.027	-14.802	-25.402	22.174	-114.86	39.311	9.8194	-93.846	-16.443
0.296	-87.909	93.932	-41.994	-31.144	84.119	-14.686	-25.04	22.37	-115.78	38.344	4.0202	-91.41	-14.104
0.298	-85.247	93.194	-41.747	-31.129	85.872	-14.792	-24.248	21.952	-116.61	36.195	0.65034	-90.713	-10.52
0.3	-82.73	92.364	-42.336	-31.071	87.962	-15.056	-24.131	22.638	-117.59	34.27	0.70893	-90.226	-7.1306
0.302	-80.934	90.992	-43.135	-30.903	89.109	-14.883	-24.638	25.014	-118.85	32.676	1.79	-91.042	-3.0212
0.304	-79.885	90.151	-43.435	-30.579	89.425	-14.686	-25.654	27.936	-120.25	32.235	2.8365	-91.87	1.1581
0.306	-78.835	89.779	-42.95	-30.108	89.196	-14.411	-27.13	31.182	-121.12	32.405	4.3695	-91.728	5.5556
0.308	-76.983	89.755	-42.64	-29.454	89.101	-14.226	-28.462	32.185	-122.02	31.404	4.4326	-91.631	10.822
0.31	-74.854	89.457	-43.447	-28.747	88.572	-14.458	-29.577	31.012	-123.31	29.827	3.1209	-91.287	15.416
0.312	-73.138	87.994	-44.292	-28.149	87.916	-14.29	-30.129	31.145	-124.14	28.4	2.7605	-91.458	19.353
0.314	-71.918	86.557	-44.447	-27.415	88.038	-13.76	-30.836	31.273	-124.92	27.097	3.8209	-92.248	22.996
0.316	-70.768	85.362	-44.655	-26.606	88.008	-13.125	-32.653	30.98	-126.14	26.099	5.7354	-92.581	26.005
0.318	-69.524	83.624	-44.908	-25.844	88.848	-12.374	-34.579	31.731	-127.32	25.88	7.3752	-93.285	28.683
0.32	-69.024	81.874	-44.965	-25.023	90.521	-12.166	-36.453	31.849	-128.37	26.509	9.5786	-94.493	30.844
0.322	-69.298	80.343	-44.973	-24.082	91.193	-12.549	-38.246	31.995	-129.49	26.831	12.899	-95.891	32.854
0.324	-69.51	78.9	-44.706	-23.013	91.974	-12.898	-38.64	33.233	-130.9	26.617	14.915	-99.133	34.97
0.326	-69.404	77.685	-44.353	-21.999	93.063	-12.478	-38.59	34.022	-132.44	26.331	15.43	-104.91	36.528
0.328	-67.984	77.183	-44.314	-20.961	93.855	-11.888	-39.892	34.119	-133.76	26.495	14.505	-110.88	37.958
0.33	-65.073	77.477	-45.153	-19.931	95.006	-12.095	-40.929	32.869	-134.96	27.443	11.949	-115	39.403
0.332	-62.032	77.846	-46.578	-19.102	95.88	-12.574	-40.223	30.406	-136.05	27.491	10.234	-117.68	40.006
0.334	-58.786	78.725	-46.923	-18.325	95.375	-13.333	-39.679	28.11	-136.85	26.9	8.955	-119.59	40.532
0.336	-56	79.886	-47.445	-17.588	93.514	-14.22	-39.764	25.409	-137.48	27.371	6.1065	-121.64	41.502
0.338	-54.453	80.198	-49.109	-16.877	91.919	-14.655	-39.274	24.177	-138.08	28.005	2.3229	-124	41.814
0.34	-53.376	80.164	-50.313	-16.346	91.144	-15.187	-38.831	25.601	-138.32	28.573	-1.5475	-125.15	42.058
0.342	-53.822	78.861	-52.08	-16.008	90.224	-15.825	-38.3	25.997	-138.41	29.136	-3.9929	-124.32	43.154
0.344	-55.676	75.264	-54.137	-15.395	89.934	-16.205	-37.371	25.613	-138.93	29.249	-4.3372	-121.69	43.87
0.346	-58.273	71.404	-55.816	-14.831	90.037	-16.36	-37.146	25.742	-139.56	29.274	-4.6421	-118.61	43.765
0.348	-61.852	67.896	-58.305	-14.515	89.198	-16.677	-37.624	24.397	-140.49	28.391	-5.2736	-115.46	43.379
0.35	-63.916	64.625	-59.566	-14.137	88.068	-17.257	-38.451	23.155	-142	26.978	-5.2829	-110.39	42.291
0.352	-64.638	62.724	-60.41	-13.852	87.598	-17.421	-39.601	23.013	-143.3	26.687	-4.997	-104.44	40.082
0.354	-64.97	61.643	-62.483	-13.46	87.793	-17.337	-40.5	23.566	-144.77	27.205	-4.0128	-99.268	36.925
0.356	-63.529	60.608	-62.413	-12.882	87.607	-17.272	-41.178	25.576	-146.54	27.829	-2.0926	-94.565	32.95
0.358	-62.284	59.549	-60.956	-12.473	86.863	-17.409	-42.437	26.99	-147.88	28.055	0.042666	-91.509	28.146
0.36	-61.822	58.464	-60.436	-12.006	86.361	-17.934	-44.648	27.03	-149.11	28.413	2.3871	-90.899	23.432
0.362	-62.812	58.15	-59.538	-11.421	85.772	-17.944	-47.381	25.738	-150.05	29.438	4.4602	-92.072	19.237
0.364	-66.949	58.282	-57.735	-11.111	85.295	-17.772	-49.771	22.394	-150.49	30.217	5.2858	-93.875	14.816
0.366	-70.832	57.638	-55.507	-10.806	85.45	-18.123	-50.813	20.045	-150.79	30.901	3.9637	-95.787	11.004
0.368	-74.246	56.801	-54.174	-10.262	86.211	-18.785	-51.075	20.279	-150.67	31.117	0.84741	-98.754	8.2393
0.37	-78.325	56.937	-53.315	-9.9246	87.058	-19.637	-51.808	22.762	-150.54	30.34	-2.1868	-102.65	5.7156
0.372	-81.467	57.149	-51.66	-9.6076	87.319	-19.948	-52.066	26.092	-150.52	29.837	-4.7937	-107.51	3.9343
0.374	-85.045	56.305	-50.259	-9.1259	88.069	-19.738	-51.885	26.401	-150.4	29.003	-6.2654	-113.09	3.1682
0.376	-88.248	55.522	-48.942	-8.8251	89.247	-19.315	-52.251	24.803	-150.6	26.75	-5.4811	-117.69	3.4628
0.378	-90.481	54.682	-47.964	-8.4863	89.192	-18.821	-51.988	23.411	-150.73	24.119	-3.8902	-122.05	5.276
0.38	-92.971	53.009	-48.687	-7.9891	88.531	-18.858	-51.487	21.388	-150.69	22.063	-1.797	-126.1	8.2767
0.382	-93.593	51.962	-50.664	-7.3545	87.903	-19.037	-51.67	20.468	-150.57	20.824	1.5797	-128.24	12.021
0.384	-92.382	51.065	-53.134	-6.7536	86.801	-19.251	-51.212	20.126	-150.36	20.284	5.1943	-129.77	16.65
0.386	-90.541	49.392	-55.202	-6.3755	85.432	-19.494	-50.441	18.979	-150.57	20.298	7.7948	-131.46	22.266
0.388	-88.748	47.661	-56.579	-5.8039	84.358	-19.568	-50.193	18.992	-150.63	20.819	9.3143	-133.42	28.114
0.39	-88.031	45.745	-58.01	-5.2824	84.375	-19.893	-49.551	19.809	-150.42	21.509	10.256	-135.46	33.748
0.392	-85.808	44.209	-60.107	-4.8389	85.431	-19.965	-48.692	20.798	-150.54	21.666	10.484	-135.93	39.665
0.394	-80.894	43.223	-62.217	-4.1439	86.826	-19.989	-48.451	22.259	-150.51	21.259	11.294	-134.99	45.904
0.396	-75.825	42.384	-62.873	-3.6936	88.541	-20.098	-48.386	23.171	-150.51	21.563	13.44	-132.53	52.296
0.398	-72.324	41.943	-63.336	-3.1363	90.329	-19.522	-48.296	23.928	-150.39	22.578	15.618	-129.35	58.209
0.4	-69.688	41.503	-64.798	-2.4251	91.614	-19.27	-48.628	24.451	-149.94	23.387	18.671	-127.87	63.169
0.402	-66.003	41.077	-66.334	-2.0879	91.719	-19.559	-48.521	23.966	-149.9	24.217	22.383	-126.06	67.476
0.404	-60.874	39.944	-67.978	-1.596	90.745	-19.539	-47.315	24.848	-149.76	25.139	25.236	-122.64	70.836
0.406	-54.151	38.161	-69.377	-1.1168	90.186	-19.477	-46.793	27.697	-149.49	25.94	27.589	-119.81	73.707
0.408	-47.157	37.852	-70.513	-1.0165	90.138	-19.755	-47.291	29.718	-149.73	26.46	30.174	-117.73	76.382
0.41	-41.391	38.735	-72.169	-1.0069	89.636	-20.419	-47.287	31.788	-149.92	27.073	33.944	-116.78	78.027
0.412	-35.424	39.758	-74.431	-1.0137	88.83	-20.793	-47.268	34.709	-150.18	28.141	36.214	-116.44	78.972
0.414	-30.118	41.179	-77.143	-0.92588	87.749	-21.188	-47.304	35.424	-150.91	28.651	35.41	-116.01	78.79
0.416	-25.766	43.192	-79.475	-0.89415	86.954	-22.407	-46.711	34.333	-151.74	29.146	34.619	-117.58	77.322
0.418	-20.927	45.85	-81.395	-0.8784	86.666	-23.495	-46.726	33.217	-152.75	30.749	32.931	-120.44	75.638
0.42	-16.28	48.513	-82.678	-0.73539	85.675	-24.307	-47.368	31.488	-154.03	32.445	30.718	-123.18	72.979
0.422	-11.004	51.416	-83.453	-0.68247	84.054	-25.547	-47.587	30.348	-155.24	33.849	29.4	-127.28	69.09
0.424	-6.1258	54.845	-85.458	-0.57699	81.71	-26.856	-48.097	30.493	-156.47	34.972	26.873	-132.14	64.555
0.426	-3.2464	57.803	-87.417	-0.3502	78.565	-27.793	-49.147	30.603	-157.95	36.168	25.194	-135.66	59.409
0.428	-0.91491	59.724	-87.955	-0.068313	76.01	-28.164	-49.733	30.278	-159.31	38.106	24.586	-137.01	53.752
0.43	0.13419	59.956	-88.427	0.3042	73.975	-27.822	-49.505	30.064	-160.45	39.163	23.318	-137.49	46.828
0.432	0.47984	58.81	-89.438	0.72942	72.568	-27.038	-48.403	30.856	-161.65	38.715	22.912	-138.53	39.11
0.434	1.2296	57.268	-91.196	1.2906	71.71	-26.515	-46.601	31.957	-162.61	38.776	21.6	-139.4	31.563
0.436	1.2619	55.059	-92.906	1.9008	69.962	-26.479	-45.639	32.297	-163.19	39.703	19.412	-140.74	24.476
0.438	1.6256	52.209	-94.209	2.5098	68.434	-26.532	-45.407	33.653	-163.53	40.065	18.297	-142.93	19.163
0.44	2.4346	49.179	-95.005	3.1101	67.872	-26.661	-43.967	36.597	-163.73	39.817	17.347	-143.79	15.403
0.442	2.8638	46.55	-93.826	3.6257	67.2	-27.198	-43.375	38.425	-163.95	39.409	18.05	-143.66	12.725
0.444	2.2555	44.643	-92.574	4.1582	66.26	-27.985	-44.71	38.569	-163.74	37.96	20.009	-144.26	11.348
0.446	-0.34184	43.236	-92.579	4.6326	65.234	-28.215	-44.815	38.231	-163.13	35.976	21.35	-145.24	11.218
0.448	-2.7687	41.9	-91.016	5.0554	64.911	-27.878	-45.003	37.279	-162.8	34.59	23.86	-145.38	13.172
0.45	-3.6238	40.01	-88.324	5.5826	65.134	-27.556	-46.903	36.287	-162.45	33.319	27.021	-144.48	15.752
0.452	-3.2116	38.521	-86.101	6.1397	65.334	-27.432	-47.601	35.807	-161.9	32.706	29.06	-144.17	18.414
0.454	-1.93	37.954	-83.294	6.5566	65.51	-27.434	-47.066	35.837	-161.54	33.295	30.487	-144.6	22.782
0.456	-1.7155	38.161	-80.34	6.7788	65.4	-26.991	-47.459	36.98	-161.31	34.007	31.315	-145.37	27.098
0.458	-1.8347	40.372	-78.759	6.9507	66.365	-26.891	-48.881	38.443	-161.16	34.579	31.774	-147.45	31.342
0.46	-1.5146	43.577	-78.247	7.1222	68.116	-27.724	-50.22	40.374	-161.31	35.552	32.727	-148.9	36.727
0.462	-2.378	46.471	-77.682	7.3536	68.991	-27.952	-51.047	43.162	-161.89	36.813	33.885	-148.26	41.967
0.464	-3.3839	48.88	-77.276	7.6332	69.927	-27.656	-52.087	43.726	-162.73	37.425	34.364	-147.51	47.297
0.466	-3.7349	49.854	-77.316	7.8709	70.994	-27.321	-53.01	43.413	-163.53	37.242	33.535	-147	52.134
0.468	-3.4765	50.305	-76.312	8.193	71.962	-26.847	-53.516	45.811	-164.31	37.555	31.225	-145.87	55.981
0.47	-0.84844	50.193	-74.089	8.5126	73.225	-26.995	-53.75	48.356	-164.91	38.978	28.237	-143.13	59.938
0.472	3.5614	49.722	-72.317	8.9005	74.359	-27.263	-53.277	50.625	-165.31	40.589	26.228	-138.6	63.064
0.474	8.2115	50.791	-70.822	9.4002	75.659	-27.358	-53.276	52.881	-165.72	41.142	26.286	-134.25	65.604
0.476	13.981	51.372	-68.469	9.8724	76.778	-27.534	-54.49	53.339	-166	40.861	27.518	-131.27	68.641
0.478	19.442	50.684	-66.07	10.659	76.9	-27.773	-56.002	53.768	-166.01	40.065	28.334	-129.27	71.335
0.48	21.934	50.818	-65.026	11.615	76.69	-28.193	-57.605	52.942	-165.88	38.594	28.707	-127.88	73.316
0.482	23.149	51.465	-64.532	12.468	77.05	-28.171	-59.041	49.866	-165.9	38.378	28.784	-127.63	74.981
0.484	24.65	52.407	-63.686	13.313	77.373	-28.607	-59.821	47.47	-166.13	39.923	27.682	-128.46	76.208
0.486	25.629	53.711	-63.763	14.077	77.184	-29.714	-59.943	45.359	-166.04	40.452	25.622	-129.24	76.445
0.488	26.951	55.743	-64.977	15.083	77.343	-30.094	-60.229	44.38	-165.95	39.732	23.736	-131.07	76.375
0.49	29.089	58.353	-66.244	16.103	77.273	-30.674	-61.038	44.964	-166.37	39.541	23.238	-134.58	76.207
0.492	31.274	59.262	-68.242	16.764	76.875	-31.42	-61.51	44.654	-166.63	39.648	25.117	-137.06	75.182
0.494	33.735	58.52	-71.105	17.537	76.982	-31.558	-61.813	44.241	-166.71	39.595	27.788	-137.6	74.338
0.496	36.354	57.721	-73.487	18.309	76.173	-31.76	-62.459	43.286	-167.01	39.571	29.789	-138.38	73.384
0.498	37.727	57.121	-75.13	19.096	74.411	-32.151	-63.475	40.859	-167.44	39.521	31.787	-139.88	71.785
0.5	37.122	57.267	-75.329	20.224	73.029	-32.835	-64.322	38.808	-167.74	39.936	33.271	-140.68	70.871
0.502	35.913	58.171	-73.845	21.308	72.987	-32.607	-63.984	38.296	-167.8	40.007	34.714	-141.45	69.46
0.504	34.098	59.773	-72.496	22.17	74.666	-31.163	-63.227	40.681	-167.95	38.203	36.631	-143.05	67.083
0.506	30.726	62.316	-70.942	23.025	76.259	-30.307	-62.627	45.41	-167.99	36.263	36.687	-144.57	65.024
0.508	27.82	64.564	-68.291	23.988	77.791	-30.045	-61.477	49.462	-167.8	36.008	34.846	-147.43	62.939
0.51	25.981	66.764	-66.437	24.896	80.001	-30.564	-60.554	51.638	-167.89	36.801	32.534	-152.95	61.055
0.512	23.926	70.417	-65.406	25.682	81.695	-31.639	-60.163	53.176	-167.86	37.348	29.852	-159.15	59.033
0.514	21.591	74.105	-64.106	26.507	82.783	-31.93	-59.137	55.097	-167.55	36.542	28.216	-164.92	56.408
0.516	18.572	77.143	-63.583	27.281	82.921	-31.907	-58.035	56.329	-167.5	35.337	27.902	-169.65	54.063
0.518	15.405	80.024	-63.56	28.066	82.261	-31.674	-58.33	56.93	-167.56	34.163	27.28	-172.88	51.737
0.52	12.811	81.55	-63.235	28.769	81.8	-31.358	-59.226	58.412	-167.65	32.403	25.802	-175.32	49.074
0.522	10.689	81.805	-63.072	29.214	81.694	-31.597	-59.598	61.039	-167.96	31.919	23.874	-176.39	46.287
0.524	9.7625	81.309	-62.532	29.749	81.698	-31.93	-59.656	64.249	-168.6	32.522	22.85	-176.33	43.711
0.526	9.1412	80.475	-61.761	30.445	80.609	-32.34	-59.557	65.915	-169.37	32.301	23.651	-176.45	41.896
0.528	7.5266	80.17	-61.187	31.136	79.077	-32.691	-60.156	64.3	-170.17	31.98	25.618	-176.04	40.783
0.53	6.2635	79.439	-59.944	31.731	78.266	-32.762	-61.24	60.56	-171.31	31.676	27.965	-174.81	39.92
0.532	6.4409	78.148	-59.023	32.395	77.026	-32.907	-61.62	57.561	-172.32	31.32	30.167	-173.45	39.015
0.534	7.867	76.315	-59.392	33.423	75.308	-33.159	-61.704	57.061	-173.02	31.453	32.518	-171.87	38.602
0.536	10.614	73.624	-59.852	34.412	74.425	-33.393	-61.366	57.072	-173.64	31.31	35.178	-170.73	38.507
0.538	14.009	72.225	-59.853	35.173	75.271	-33.133	-61.481	56.474	-174.19	31.037	38.021	-170.77	38.246
0.54	16.816	71.487	-60.22	36.01	76.927	-32.724	-63.116	55.683	-174.87	31.472	41.053	-171.33	38.421
0.542	18.778	69.796	-61.994	36.797	78.405	-33.128	-64.151	53.205	-175.1	31.549	42.855	-171.64	38.396
0.544	20.225	68.239	-64.103	37.441	79.887	-33.931	-64.055	50.312	-174.97	30.443	44.572	-172	38.534
0.546	22.051	66.326	-65.25	38.034	80.536	-34.612	-63.962	49.921	-175.05	29.624	47.589	-172.22	40.011
0.548	24.654	64.286	-66.903	38.643	80.816	-35.18	-64.142	51.584	-174.89	29.481	48.717	-171.55	41.706
0.55	26.915	62.128	-69.492	39.205	80.732	-35.839	-64.772	53.544	-174.7	28.877	48.75	-168.81	43.877
0.552	29.007	58.611	-72.065	39.649	79.291	-36.551	-65.209	54.69	-174.68	28.562	49.624	-163.31	46.785
0.554	31.178	55.516	-74.081	40.118	78.184	-36.955	-66.046	54.751	-174.87	28.765	48.152	-157.08	49.521
0.556	32.625	53.344	-75.038	40.53	77.702	-37.623	-67.745	54.207	-175.22	28.299	45.84	-151.57	52.557
0.558	34.749	51.248	-76.157	40.88	77.136	-38.238	-69.066	53.959	-175.19	27.765	44.935	-146.48	55.672
0.56	37.619	50.415	-77.509	41.455	77.04	-37.679	-70.392	53.831	-175.51	28.18	42.957	-143.95	58.724
0.562	39.342	50.678	-77.724	42.169	77.338	-36.545	-72.368	52.973	-176.18	29.23	40.722	-145.21	61.582
0.564	40.57	50.993	-77.647	42.907	77.569	-35.463	-74.556	52.398	-176.51	30.241	39.442	-147.93	63.844
0.566	41.664	51.072	-77.104	43.76	76.512	-34.606	-75.71	52.53	-176.97	31.054	38.306	-150.69	66.087
0.568	41.946	50.697	-75.103	44.597	74.289	-34.266	-75.053	52.975	-177.37	31.355	37.899	-153.72	67.57
0.57	42.154	50.224	-72.821	45.354	71.937	-34.197	-74.425	53.264	-177.73	30.248	39.167	-156.88	68.663
0.572	41.997	50.284	-70.305	46.068	69.748	-34.134	-75.014	52.337	-177.95	27.906	42.231	-160.17	70.166
0.574	41.642	50.55	-66.982	46.629	68.528	-33.677	-76.653	52.713	-177.77	25.656	44.479	-163.11	70.369
0.576	42.36	50.919	-64.331	47.207	68.288	-32.929	-79.084	55.902	-177.89	24.21	44.745	-165.09	69.808
0.578	42.822	52.562	-62.648	47.894	68.877	-32.325	-81.212	57.374	-178.02	22.781	45.342	-167.38	69.117
0.58	42.546	55.035	-61.238	48.442	69.524	-31.649	-82.629	54.856	-177.89	21.144	46.196	-170.97	67.327
0.582	42.608	57.23	-60.451	48.998	69.657	-31.171	-83.21	50.722	-177.86	20.08	47.719	-174.21	65.85
0.584	42.098	59.386	-60.023	49.514	71.176	-30.874	-83.334	47.53	-177.94	18.992	50.19	-175.35	64.786
0.586	41.376	61.287	-60.254	50.004	73.354	-30.504	-83.651	46.479	-178.2	18.083	50.608	-174.44	63.535
0.588	41.131	62.726	-61.419	50.816	74.557	-30.345	-83.474	46.408	-178.41	17.968	49.951	-172.7	63.141
0.59	41.066	63.085	-62.52	51.454	75.629	-29.685	-83.246	46.525	-178.62	17.272	50.893	-171.42	63.113
0.592	42.386	62.359	-64.149	51.922	76.303	-28.845	-83.683	47.939	-179.08	16.803	51.217	-170.36	63.175
0.594	44.261	61.811	-65.83	52.742	76.292	-29.133	-84.067	49.604	-179.72	17.362	49.428	-168.75	63.508
0.596	45.28	60.396	-66.179	53.674	75.997	-29.84	-85.015	50.067	-180.47	16.904	47.661	-166.89	64.121
0.598	46.01	57.414	-67.321	54.832	75.427	-30.567	-87.147	50.435	-180.9	15.889	46.853	-164.73	65.813
0.6	45.116	54.223	-69.608	56.131	74.288	-31.499	-89.462	49.221	-181.19	15.299	45.841	-162.72	68.148
0.602	40.815	51.624	-71.012	57.218	72.595	-31.793	-91.152	46.002	-181.49	13.916	43.698	-162.6	70.451
0.604	33.797	49.374	-72.205	58.255	70.736	-31.706	-91.986	44.026	-181.71	12.601	41.118	-164.1	72.7
0.606	27.508	46.191	-73.723	59.164	67.334	-31.757	-92.463	42.591	-182.09	12.417	39.76	-166.61	74.697
0.608	24.005	42.697	-74.883	59.939	63.277	-31.283	-93.299	42.685	-182.2	12.097	39.378	-170.99	76.574
0.61	21.709	40.241	-75.317	60.629	61.219	-30.19	-93.977	45.735	-182.36	11.786	39.085	-177.07	78.35
0.612	20.546	38.568	-75.205	61.255	59.322	-28.853	-94.227	46.654	-182.77	12.132	39.394	-184.8	80.398
0.614	20.449	38.494	-74.946	61.903	56.82	-27.175	-95.022	45.128	-182.81	11.62	39.628	-193.25	82.494
0.616	20.055	39.72	-74.127	62.344	55.677	-25.831	-95.864	43.232	-182.89	10.469	39.146	-199.98	83.681
0.618	19.614	41.034	-72.354	62.795	55.024	-25.645	-95.478	41.116	-182.96	9.9957	38.628	-204.63	84.389
0.62	19.096	43.036	-70.422	63.274	54.417	-26.009	-94.708	42.015	-183.02	9.1966	38.563	-206.81	84.673
0.622	18.809	45.184	-69.146	63.607	54.823	-26.502	-94.815	44.372	-183.25	8.1665	39.078	-206.96	84.368
0.624	18.711	46.501	-67.758	64.234	54.986	-27.007	-95.483	46.245	-183.23	7.6289	38.716	-207.16	84.443
0.626	18.02	47.829	-66.074	64.902	54.609	-27.4	-96.075	49.157	-183.44	6.9457	37.609	-206.21	84.326
0.628	17.12	49.162	-65.394	65.488	55.192	-28.222	-96.634	51.119	-183.72	6.8785	37.693	-202.93	83.078
0.63	14.404	49.645	-64.876	66.368	56.011	-28.915	-96.812	52.03	-183.74	6.9743	38.241	-199.16	81.942
0.632	10.09	50.594	-64.075	67.183	56.801	-28.947	-96.475	52.066	-183.96	6.1025	38.411	-196.19	81.196
0.634	7.8951	52.45	-63.519	68.069	58.053	-29.097	-96.452	50.54	-184.1	6.3138	38.948	-194.25	79.355
0.636	6.8455	53.694	-61.988	69.233	58.517	-29.448	-96.295	49.47	-184.36	7.303	40.007	-192.98	77.039
0.638	4.2325	55.154	-60.222	70.283	59.173	-30.115	-96.072	49.726	-184.78	7.2328	41.747	-191.41	75.545
0.64	0.78772	56.29	-59.083	71.281	61.051	-31.144	-96.678	52.801	-185.03	7.8455	44.289	-188.58	74.005
0.642	-2.802	55.328	-57.986	72.213	63.078	-31.957	-96.604	57.075	-185.24	9.0515	46.549	-185.71	72.237
0.644	-6.5858	54.515	-57.35	73.163	65.209	-32.425	-96.355	58.795	-185.45	9.152	47.862	-183.73	70.454
0.646	-9.7219	54.543	-56.782	74.255	66.944	-32.417	-97.782	59.532	-185.85	9.0867	49.662	-180.92	68.222
0.648	-11.637	53.971	-56.899	75.058	67.887	-32.064	-99.519	59.552	-186.07	9.3378	51.847	-177.76	66.034
0.65	-13.215	53.142	-58.453	75.774	68.151	-31.446	-101.13	58.055	-186.09	9.6731	52.588	-175.24	63.454
0.652	-15.745	52.478	-60.26	76.721	68.337	-30.68	-102.19	55.673	-186.49	10.173	52.565	-173.44	60.192
0.654	-18.924	52.594	-61.732	77.625	68.839	-30.418	-102.15	53.454	-186.7	10.58	52.173	-173.07	57.67
0.656	-21.213	53.108	-62.919	78.386	67.936	-30.332	-103.09	54.086	-186.91	10.865	50.722	-172.57	56.146
0.658	-22.886	53.361	-65.249	78.905	66.761	-30.164	-104.25	56.273	-187.41	10.592	48.529	-171.51	55.462
0.66	-24.085	53.228	-68.589	79.294	66.705	-29.904	-104.35	58.171	-187.6	9.9634	45.137	-171.04	56.159
0.662	-23.065	52.024	-70.409	79.593	66.744	-29.244	-104.87	57.756	-187.8	9.3795	41.203	-171.15	58.002
0.664	-21.218	50.596	-71.362	79.684	68.019	-28.927	-104.74	51.835	-187.99	8.2355	37.82	-172.23	60.719
0.666	-20.313	49.255	-73.05	79.922	69.54	-28.968	-103.18	45.263	-188.07	7.3628	33.902	-173.43	64.284
0.668	-19.334	47.275	-75.196	80.203	69.883	-28.703	-101.75	41.51	-188.33	7.5917	30.114	-174.36	68.038
0.67	-18.58	45.581	-76.794	80.346	70.515	-28.341	-100.45	39.329	-188.46	8.2173	28.425	-175.44	71.722
0.672	-17.786	44.69	-77.737	80.604	71.511	-27.998	-98.739	39.89	-188.45	8.7706	28.734	-175.81	75.766
0.674	-16.249	43.482	-78.581	80.844	73.192	-27.952	-97.093	42.147	-188.46	9.1498	31.554	-176.36	79.381
0.676	-13.8	41.039	-78.323	81.122	75.836	-27.991	-96.437	45.571	-188.53	9.6152	37.321	-177.65	81.956
0.678	-10.479	38.227	-77.677	81.45	78.278	-27.457	-96.381	48.548	-188.54	9.5649	42.886	-179.06	84.898
0.68	-8.9568	35.323	-77.313	81.732	79.441	-26.535	-95.79	48.938	-188.45	8.2638	46.325	-181.4	88.84
0.682	-9.5712	31.783	-75.771	82.164	79.481	-25.772	-95.266	48.953	-188.5	6.5519	49.404	-185.09	92.862
0.684	-10.788	28.409	-73.757	82.46	79.511	-25.77	-95.476	48.113	-188.49	4.9596	52.894	-188.88	96.217
0.686	-12.855	24.952	-71.477	82.681	78.981	-26.515	-96.004	48.084	-188.45	3.9342	56.498	-191.24	98.765
0.688	-14.888	21.382	-69.324	83.105	77.894	-27.271	-96.348	50.925	-188.59	3.2454	59.877	-192.9	101.2
0.69	-17.943	18.769	-67.81	83.423	76.813	-27.377	-96.482	52.731	-188.74	1.8285	62.22	-194.36	103.89
0.692	-23.428	16.712	-65.09	83.66	75.194	-26.876	-97.296	53.938	-188.84	0.58822	62.687	-195.01	106.26
0.694	-29.378	14.944	-61.989	83.798	73.87	-26.838	-98.757	55.246	-188.86	0.30803	61.985	-196.5	108.19
0.696	-35.001	13.796	-59.596	83.952	73.326	-27.746	-99.731	55.279	-188.94	0.47449	63.061	-199.29	109.76
0.698	-39.969	13.541	-58.095	84.408	74.09	-28.916	-99.696	55.192	-189.04	1.0729	65.763	-201.79	110.66
0.7	-44.088	13.525	-57.748	84.677	75.952	-29.92	-98.851	54.689	-188.98	1.7667	67.788	-203.45	111.07
0.702	-48.067	13.368	-56.576	84.882	77.084	-30.967	-98.15	55.626	-188.95	2.6497	69.662	-205.05	111.17
0.704	-51.401	14.269	-55.392	85.578	77.882	-32.022	-97.902	57.496	-189.07	3.8444	70.449	-207.09	110.57
0.706	-54.227	15.707	-55.143	86.309	78.172	-32.243	-97.753	56.996	-189.36	4.4524	69.277	-207.64	109.57
0.708	-56.95	17.417	-54.687	86.79	78.343	-31.862	-97.528	57.067	-189.6	4.6659	67.992	-207.24	108.15
0.71	-59.021	19.746	-55.427	87.266	79.437	-31.969	-96.515	58.273	-189.76	5.1749	66.823	-208.11	105.51
0.712	-59.855	21.425	-57.712	87.809	79.501	-32.312	-95.548	58.041	-190.19	5.7046	65.01	-208.77	101.82
0.714	-59.28	23.106	-60.638	88.492	79.423	-32.666	-95.917	56.577	-190.68	5.6852	61.771	-208.37	96.852
0.716	-58.253	24.908	-63.484	89.296	80.411	-33.211	-96.874	53.716	-191.3	4.8421	57.968	-206.74	90.147
0.718	-57.47	26.124	-66.11	90.06	80.824	-33.542	-98.641	51.198	-192.17	4.0717	55.55	-204.95	82.846
0.72	-57.185	27.4	-69.585	90.901	80.904	-33.502	-101.49	49.584	-192.89	4.1686	53.405	-204.68	75.453
0.722	-57.757	27.958	-73.519	91.925	80.802	-33.218	-104.04	47.42	-193.6	4.8607	51.361	-203.23	67.657
0.724	-58.564	28.357	-77.659	92.961	80.5	-32.679	-105.59	47.195	-194.27	5.6472	50.37	-201.66	60.29
0.726	-59.004	29.323	-80.964	93.997	79.86	-32.105	-106.13	47.804	-194.86	5.9069	49.467	-203.02	54.168
0.728	-58.934	29.791	-83.189	94.908	78.272	-32.274	-106.33	45.123	-195.48	5.9344	48.053	-204.54	48.794
0.73	-58.347	29.944	-86.507	95.629	76.682	-33.1	-107.06	41.807	-195.75	5.5063	45.452	-204.63	44.418
0.732	-58.025	29.908	-89.278	96.428	75.366	-33.449	-107.97	41.097	-195.9	3.7534	42.651	-203.75	42.019
0.734	-58.533	30.082	-90.161	97.291	74.08	-33.383	-108.64	42.933	-196.17	2.3281	41.257	-201.96	41.058
0.736	-59.096	30.174	-90.604	98.168	73.312	-33.458	-109.27	45.693	-196.22	1.7441	40.034	-199.42	41.478
0.738	-59.085	29.434	-91.09	99.042	72.968	-33.796	-109.92	46.306	-196	-0.1139	38.953	-196.26	43.692
0.74	-58.818	29.223	-91.855	99.817	72.47	-34.679	-109.98	45.604	-195.65	-3.0691	38.533	-193.53	47.023
0.742	-56.815	29.618	-91.675	100.64	72.038	-35.596	-109.35	45.122	-195.37	-5.4801	38.257	-191.28	51.427
0.744	-52.338	30.539	-90.762	101.54	71.883	-35.864	-109.05	43.362	-195.06	-6.5746	38.408	-190.69	56.851
0.746	-47.796	31.884	-89.625	102.44	71.01	-36.04	-108.92	41.133	-194.64	-6.8196	38.168	-192.63	63.394
0.748	-43.259	32.324	-87.272	103.24	70.693	-36.326	-108.27	38.927	-194.21	-7.1422	37.844	-194.6	70.955
0.75	-37.599	33.345	-85.659	103.97	71.678	-35.859	-107.51	35.959	-193.65	-7.0973	38.959	-195.74	78.175
0.752	-31.248	35.613	-84.9	104.63	71.731	-35.088	-107.82	33.943	-193.13	-6.449	40.893	-196.12	85.434
0.754	-24.251	37.19	-83.622	105.04	71.266	-35.132	-109.58	34.358	-192.8	-5.8727	43.473	-196.33	92.791
0.756	-18.489	37.867	-82.327	105.52	70.712	-35.32	-111.35	36.615	-192.38	-5.0811	46.144	-197.22	99.098
0.758	-14.625	38.176	-80.869	106.14	69.787	-35.188	-112.64	38.908	-191.83	-3.677	47.804	-197.18	105.22
0.76	-10.995	37.87	-80.573	106.61	69.267	-35.183	-113.91	40.752	-191.31	-3.1711	48.764	-197.45	111.09
0.762	-9.0568	36.129	-81.477	107.17	68.608	-34.967	-114.53	42.54	-191	-4.7439	47.674	-199.58	116.07
0.764	-8.9158	32.973	-82.189	107.62	68.604	-34.21	-115.1	42.881	-190.76	-6.4433	44.685	-201.33	120.49
0.766	-9.2486	29.513	-83.655	107.87	69.094	-33.439	-116.78	41.74	-190.39	-7.1052	41.955	-202.61	123.67
0.768	-10.297	26.483	-85.367	108.38	68.545	-33.473	-119.21	40.523	-190.19	-8.3272	38.653	-204.08	125.77
0.77	-9.3305	23.92	-86.504	108.88	67.792	-34.022	-120.88	39.555	-190.06	-11.012	35.395	-205.6	126.99
0.772	-6.6946	21.033	-87.713	109.36	67.168	-34.181	-121.36	38.911	-189.82	-14.622	33.383	-208.89	126.54
0.774	-6.4047	18.127	-88.983	110	66.688	-34.141	-122.2	38.371	-189.73	-17.764	31.41	-213.75	124.85
0.776	-6.7405	16.205	-90.053	110.57	66.953	-34.293	-123.61	37.696	-189.7	-20.036	31.443	-217.08	122.57
0.778	-6.7607	14.921	-90.418	111.18	68.447	-34.847	-124.88	36.788	-189.61	-22.219	34.388	-218.82	119.44
0.78	-9.1988	13.822	-90.641	111.8	70.782	-35.84	-126.07	35.815	-189.59	-24.129	37.651	-220.37	115.37
0.782	-13.749	13.234	-91.433	112.42	72.274	-36.584	-126.9	35.378	-189.51	-25.888	40.922	-220.78	110.48
0.784	-19.176	14.028	-91.919	113.31	73.11	-36.797	-127.57	35.515	-189.34	-27.448	43.477	-220.67	104.9
0.786	-24.326	16.01	-91.589	114.28	73.352	-36.706	-128.42	34.918	-189.24	-28.176	45.181	-220.32	99.194
0.788	-28.752	17.749	-90.78	115.14	73.296	-36.434	-129.22	32.963	-189.23	-28.62	48.34	-218.43	93.806
0.79	-33.95	18.407	-90.084	115.72	74.201	-36.271	-129.72	31.613	-189.32	-29.138	51.801	-216.19	88.641
0.792	-39.586	17.912	-89.457	116.21	74.675	-36.028	-129.7	30.722	-189.17	-29.849	53.802	-213.94	84.167
0.794	-45.022	16.944	-88.519	117.08	74.692	-35.194	-129.11	28.629	-188.9	-30.669	55.062	-211.44	80.303
0.796	-50.124	15.084	-87.274	117.84	74.893	-34.04	-127.53	26.695	-188.84	-31.316	55.948	-209.68	76.827
0.798	-53.052	12.323	-85.597	118.27	74.722	-32.855	-125.06	24.394	-188.74	-32.313	56.787	-207.97	74.399
0.8	-54.01	10.706	-83.985	118.77	74.494	-31.52	-122.4	20.282	-188.5	-33.156	56.805	-205.89	72.676
0.802	-54.406	9.7247	-83.041	119.32	73.655	-30.732	-119.9	17.451	-188.29	-33.19	54.922	-204	71.412
0.804	-54.849	8.2167	-82.484	119.85	73.78	-30.643	-117.39	18.51	-188.16	-33	51.565	-201.74	70.817
0.806	-56.329	7.4191	-81.506	120.05	75.652	-30.262	-114.12	21.207	-188.2	-33.011	46.961	-198.81	70.292
0.808	-57.972	7.5912	-79.924	119.98	77.369	-30.042	-111.33	22.69	-188.18	-33.664	41.958	-196.43	70.028
0.81	-59.405	8.4251	-77.961	120	79.142	-30.534	-110.24	23.703	-188.05	-34.763	37.681	-194.68	70.311
0.812	-60.461	9.8384	-75.243	119.92	80.407	-31.425	-109.99	25.106	-188.34	-35.644	34.069	-192.87	70.574
0.814	-59.17	11.028	-72.649	119.92	81.649	-32.742	-110.37	26.493	-189.11	-36.773	31.689	-192.57	70.758
0.816	-58.309	11.329	-70.866	120.06	83.166	-33.885	-110.81	29.036	-190.07	-38.197	31.551	-193.56	70.848
0.818	-59.815	11.145	-69.144	120.33	82.023	-34.998	-111.48	31.933	-191.16	-39.041	33.217	-193.57	70.45
0.82	-60.068	11.178	-67.806	121.08	80.15	-36.377	-113.01	34.162	-192.28	-40.073	35.186	-192.83	69.958
0.822	-59.358	11.331	-66.468	121.84	80.014	-37.271	-113.96	37.706	-193.3	-41.89	36.298	-192.63	70.335
0.824	-57.993	12.049	-64.767	122.62	79.726	-37.807	-114.93	41.229	-194.19	-42.336	36.065	-194.1	71.182
0.826	-54.881	13.35	-63.407	123.88	79.09	-37.929	-116.84	42.404	-194.91	-41.128	34.772	-195.87	71.904
0.828	-53.216	14.139	-62.061	125.2	78.411	-37.987	-118.49	42.903	-195.4	-40.06	33.327	-196.34	73.047
0.83	-53.024	14.294	-61.469	126.42	77.107	-38.548	-119.45	43.589	-195.76	-39.42	32.29	-196.91	74.619
0.832	-52.255	13.22	-62.75	127.68	75.509	-38.859	-119.89	43.286	-196.11	-39.117	31.714	-196.81	76.548
0.834	-52.176	11.559	-65.075	128.95	74.481	-39.389	-120.87	42.586	-196.33	-38.68	30.974	-196.4	78.963
0.836	-51.914	11.468	-67.515	130.26	74.085	-40.137	-122.07	43.665	-196.3	-38.339	29.608	-197.1	81.367
0.838	-50.517	11.93	-70.146	131.44	74.234	-39.926	-122.24	46.536	-196.22	-38.538	28.604	-197.58	83.122
0.84	-49.87	11.058	-72.376	132.71	75.216	-39.661	-122.41	48.363	-196.13	-38.578	28.146	-198.71	84.379
0.842	-50.584	8.8645	-73.873	133.93	75.972	-39.947	-123.03	47.392	-196.1	-38.558	28.205	-200.2	85.877
0.844	-51.979	6.3703	-76.653	134.86	76.688	-40.206	-123.74	45.079	-196.05	-38.48	29.901	-201.02	87.188
0.846	-54.253	4.0959	-80.347	135.82	77.804	-40.283	-124.25	41.833	-195.6	-38.967	32.218	-202.37	88.261
0.848	-58.215	1.292	-82.77	136.6	77.89	-39.99	-124.49	37.163	-195.05	-39.796	34.426	-203.05	89.845
0.85	-62.55	-1.1975	-85.214	136.93	77.588	-39.641	-124.94	33.015	-194.68	-39.404	37.716	-202.91	91.052
0.852	-65.282	-3.0227	-88.504	137.07	77.482	-39.175	-125.33	30.218	-194.05	-40.07	40.358	-203	91.734
0.854	-67.565	-5.5735	-92.396	137.06	77.41	-38.365	-125.76	28.621	-193.37	-41.548	40.501	-202.65	92.436
0.856	-69.689	-8.1109	-96.062	137.1	78.165	-37.958	-125.84	27.099	-192.76	-41.345	39.275	-202.3	92.731
0.858	-70.499	-10.27	-97.909	137.45	79.298	-37.973	-124.9	23.851	-192.03	-41.93	36.455	-203.13	93.323
0.86	-70.939	-12.335	-99.953	137.93	80.489	-37.813	-124.06	21.193	-191.36	-42.654	32.21	-204.43	94.534
0.862	-71.271	-13.583	-102.95	138.54	81.484	-37.68	-123.27	18.978	-190.67	-42.151	29.678	-204.17	95.83
0.864	-71.221	-13.921	-105.39	139.38	81.724	-37.695	-121.87	15.528	-190.15	-42.368	28.349	-203.08	97.118
0.866	-71.036	-12.94	-107.69	140.21	81.828	-37.682	-120.2	13.949	-189.73	-41.965	25.909	-201.72	98.214
0.868	-70.225	-11.599	-108.8	141.05	82.18	-37.689	-119.23	13.901	-188.9	-41.074	23.96	-199.64	99.227
0.87	-69.203	-10.514	-108.53	141.9	82.547	-37.483	-119.37	14.696	-188.3	-41.275	22.088	-198.28	99.708
0.872	-67.931	-7.989	-108.08	142.57	82.793	-37.028	-118.72	17.233	-187.96	-41.709	19.829	-195.67	99.179
0.874	-66.587	-5.3588	-106.97	143.3	82.821	-36.645	-117.02	19.89	-187.31	-42.073	18.556	-191.96	98.043
0.876	-66.509	-3.8744	-105.43	144.07	82.052	-35.914	-115.43	23.368	-186.98	-42.028	16.015	-189.29	96.361
0.878	-67.437	-2.1109	-103.59	144.7	80.73	-35.261	-113.89	25.513	-186.82	-42.18	13.422	-184.86	94.491
0.88	-68.961	-0.41342	-100.56	145.45	80.009	-35.336	-112.78	24.502	-186.35	-42.735	12.745	-180.38	92.412
0.882	-69.519	1.6469	-96.848	146.13	79.16	-34.992	-111.42	24.415	-186.33	-42.497	11.538	-177.37	89.632
0.884	-67.689	4.872	-93.769	146.71	78.104	-34.67	-109.81	24.992	-186.46	-42.724	11.317	-174.59	86.522
0.886	-65.613	7.8675	-90.794	147.45	77.157	-35.085	-108.24	25.259	-186.39	-43.27	12.216	-174.18	83.167
0.888	-63.535	10.724	-87.754	148.1	75.21	-34.811	-105.95	26.825	-186.93	-42.644	12.627	-173.77	79.9
0.89	-60.149	14.394	-86.157	148.7	73.423	-34.645	-104.53	29.585	-187.56	-42.132	14.267	-172.28	77.634
0.892	-56.376	18.229	-84.644	149.13	72.246	-35.421	-104.1	32.257	-187.84	-41.88	16.025	-172.15	75.942
0.894	-53.537	21.372	-82.785	149.41	70.202	-35.874	-103.18	31.717	-188.59	-41.736	17.347	-172.36	74.331
0.896	-53.046	23.191	-81.858	149.89	67.504	-36.295	-102.49	28.81	-189.17	-42.371	18.651	-173.12	73.24
0.898	-54.383	23.413	-80.365	149.99	64.903	-36.491	-102.31	26.678	-189.17	-42.812	19.908	-174.28	71.971
0.9	-55.845	22.739	-79.22	149.75	62.947	-35.811	-102.86	25.495	-189.36	-43.75	23.549	-176.12	70.219
0.902	-56.82	21.839	-78.919	149.74	61.022	-35.183	-103.44	26.239	-189.44	-46.101	27.958	-179.3	69.235
0.904	-57.305	20.371	-77.413	149.61	59.431	-34.408	-103.26	27.952	-189.13	-47.952	30.431	-182.8	68.695
0.906	-58.784	18.133	-75.926	149.29	60.088	-33.708	-103.03	29.686	-188.76	-48.985	30.827	-187.24	68.204
0.908	-60.858	15.737	-74.748	149.01	61.573	-34.062	-102.61	31.93	-188.43	-49.86	28.168	-190.83	68.417
0.91	-61.842	13.552	-73.445	148.67	63.034	-34.347	-102.19	32.414	-188.28	-50.879	25.154	-193.39	68.652
0.912	-62.533	11.784	-72.495	148.43	65.2	-33.951	-101.72	30.647	-188.07	-53.026	24.138	-196.61	68.876
0.914	-63.054	10.929	-71.061	148.47	65.952	-33.475	-101.27	28.287	-187.79	-55.027	24.127	-197.86	69.4
0.916	-63.008	10.898	-70.149	148.62	65.248	-32.881	-101.68	26.909	-187.62	-56.056	26.565	-196.57	70.097
0.918	-62.852	11.105	-69.88	148.98	64.671	-32.267	-101.76	27.038	-187.23	-57.384	30.95	-193.23	71.446
0.92	-62.963	11.559	-69.152	149.63	63.364	-31.728	-101.04	27.532	-186.93	-58.364	33.223	-188.33	72.171
0.922	-63.655	12.839	-69.395	150.21	61.356	-31.371	-100.05	28.606	-186.79	-58.356	32.23	-183.67	72.367
0.924	-65.018	15.05	-70.705	150.65	59.723	-31.603	-98.934	29.737	-186.55	-57.797	30.008	-178.88	73.455
0.926	-67.991	17.012	-72.344	151.33	58.407	-32.319	-98.716	30.846	-186.47	-57.03	27.807	-175.1	74.762
0.928	-71.213	17.806	-74.33	152.05	57.356	-32.836	-99.212	31.859	-186.12	-56.256	25.733	-172.98	77.497
0.93	-72.034	18.356	-76.102	152.65	56.893	-32.857	-100.16	30.728	-185.53	-55.116	22.967	-172.17	81.126
0.932	-71.746	18.702	-77.94	153.26	56.694	-32.769	-101.33	30.086	-185.16	-54.652	18.318	-173.55	84.113
0.934	-71.364	17.895	-79.859	153.79	56.865	-32.849	-101.55	31.109	-184.75	-54.838	13.253	-175.68	88.508
0.936	-71.601	16.595	-80.553	154.37	57.767	-33.226	-101.13	31.961	-184.28	-54.185	9.7892	-177.69	92.839
0.938	-73.198	15.311	-80.07	155.01	58.536	-33.924	-100.8	34.279	-183.81	-53.999	7.6384	-179.03	95.623
0.94	-73.845	14.339	-79.179	155.65	59.372	-34.471	-101.52	36.048	-183.33	-54.585	5.8979	-178.72	99.057
0.942	-73.851	14.098	-77.53	156.31	60.837	-34.526	-103.21	35.909	-183.1	-54.587	3.9369	-177.82	102.97
0.944	-74.53	13.899	-75.977	156.78	61.846	-34.319	-103.56	35.812	-182.77	-54.734	2.5262	-176.55	107.04
0.946	-74.512	13.552	-75.545	157.19	62.707	-34.383	-103.09	34.097	-182.2	-55.866	3.167	-175.84	111.34
0.948	-74.056	13.071	-75.196	157.7	64.421	-34.881	-103.05	31.88	-181.81	-57.616	5.6427	-176.31	115.72
0.95	-73.439	12.475	-75.056	158.05	66.342	-35.461	-102.6	31.073	-181.66	-59.015	7.9064	-175.99	119.9
0.952	-72.384	11.433	-75.28	158.3	67.438	-35.689	-102.5	30.433	-181.48	-60.275	9.2837	-175.21	122.85
0.954	-71.647	8.9033	-75.368	158.62	67.743	-35.457	-103.56	30.086	-181.3	-62.18	12.024	-175.55	125.1
0.956	-70.924	6.0173	-76.231	158.79	67.975	-35.43	-104.73	29.535	-181.33	-63.54	16.443	-175.63	126.41
0.958	-70.112	3.6779	-76.975	158.83	67.378	-35.863	-104.96	30.017	-181.3	-63.642	20.783	-174.2	126.51
0.96	-69.459	1.1113	-76.657	158.93	65.576	-36.208	-104.1	32.449	-180.97	-63.373	24.651	-173.25	126.77
0.962	-69.597	-1.2589	-76.592	159.07	64.383	-36.767	-102.32	33.002	-180.78	-63.582	28.231	-172.9	126.85
0.964	-71.405	-2.943	-76.96	159.33	64.141	-37.896	-99.575	30.896	-180.73	-64	32.382	-171.23	126.82
0.966	-73.333	-3.9892	-77.145	159.69	64.343	-38.982	-96.689	29.884	-180.62	-63.807	36.163	-170.03	126.59
0.968	-74.978	-4.9635	-77.681	160.09	64.91	-39.556	-93.768	31.355	-180.44	-62.793	38.065	-170.16	125.31
0.97	-77.943	-4.967	-79.457	160.72	65.021	-39.747	-90.616	32.404	-180.16	-60.76	39.478	-169.76	123.55
0.972	-81.079	-2.7928	-81.934	161.38	64.894	-39.882	-88.393	31.806	-179.88	-59.136	39.978	-168.84	121.16
0.974	-83.881	-1.1975	-84.265	162.07	64.812	-40.157	-86.367	31.102	-179.68	-59.404	38.838	-167.65	118.33
0.976	-87.349	-0.5548	-86.548	163.06	63.925	-40.446	-84.371	30.214	-179.46	-60.275	37.036	-166.84	115.37
0.978	-90.219	1.211	-88.574	164.08	62.433	-40.249	-83.63	29.877	-179.04	-61.566	33.965	-166.77	111.86
0.98	-91.904	3.1025	-90.497	165.12	61.553	-39.77	-83.119	29.543	-178.45	-63.509	29.809	-166.54	108.49
0.982	-91.877	5.5664	-91.884	166.12	61.046	-39.549	-83.309	27.393	-178.24	-65.251	25.034	-166.4	105.01
0.984	-89.753	9.2973	-92.033	166.98	59.93	-39.227	-83.975	25.185	-178.26	-66.95	20.383	-166.75	101.01
0.986	-88.28	13.621	-91.578	167.99	59.018	-38.985	-82.798	23.614	-177.86	-68.284	17.986	-167.2	97.018
0.988	-86.555	18.495	-90.275	168.81	58.464	-38.653	-81.784	23.232	-177.39	-69.184	17.157	-167.68	93.127
0.99	-82.465	23.05	-88.383	169.26	57.7	-37.741	-82.532	24.673	-177.12	-70.073	17.723	-168.22	89.494
0.992	-79.261	27.016	-86.607	169.58	57.752	-37.268	-83.477	25.688	-176.64	-71.076	21.483	-168.05	86.48
0.994	-76.677	29.709	-84.761	169.59	58.145	-37.084	-84.204	25.72	-176.18	-72.921	26.362	-165.99	83.953
0.996	-72.894	30.59	-82.996	169.47	58.298	-36.687	-84.399	24.869	-176.01	-75.054	29.974	-162.27	81.247
0.998	-70.024	30.83	-80.856	169.33	58.785	-36.7	-84.221	24.727	-175.81	-76.947	33.553	-157.38	79.243
1	-68.047	30.483	-78.874	169.17	58.859	-37.061	-83.914	27.395	-175.61	-78.742	38.274	-152.41	78.877
1.002	-66.825	30.461	-77.488	169.15	58.861	-38.029	-83.25	30.139	-175.58	-79.889	42.991	-148.54	79.236
1.004	-66.947	31.135	-75.97	169.08	59.39	-38.847	-82.877	30.973	-175.49	-81.483	45.735	-145.71	80.841
1.006	-67.386	31.308	-75.19	169.02	59.744	-38.923	-83.45	31.492	-175.4	-83.389	47.086	-144.67	83.636
1.008	-69.493	31.605	-75.218	169.08	59.672	-39.616	-84.96	33.903	-175.58	-84.233	49.435	-144.92	86.435
1.01	-74.697	31.604	-76.047	169.05	59.256	-40.209	-86.284	36.54	-175.84	-85.323	52.88	-144.65	90.203
1.012	-80.161	31.271	-76.65	169.06	58.937	-40.669	-87.019	35.633	-176.13	-86.431	55.787	-143.97	95.459
1.014	-83.065	32.097	-74.889	169.08	58.33	-42.101	-87.836	34.511	-176.56	-86.517	58.085	-143.66	101.64
1.016	-84.753	33.393	-73.253	169.13	56.988	-42.828	-88.572	35.597	-176.91	-86.497	60.375	-144.55	108.28
1.018	-86.537	34.746	-72.807	169.39	56.231	-42.99	-88.953	34.715	-177.04	-85.546	60.554	-145.39	115.3
1.02	-87.649	35.922	-71.926	169.61	56.542	-43.944	-88.64	31.372	-176.88	-83.465	56.959	-144.49	122.41
1.022	-89.252	36.079	-70.876	169.91	56.868	-44.668	-88.499	28.421	-176.62	-82.228	51.594	-143.73	128.92
1.024	-91.575	36.083	-69.261	170.5	56.78	-44.81	-89.154	26.819	-176.52	-81.988	44.816	-143.75	135.42
1.026	-92.304	36.969	-67.825	171.2	56.513	-44.662	-89.61	26.039	-176.18	-82.311	36.268	-143.67	141.51
1.028	-91.383	39.093	-66.639	172.01	56.157	-44.426	-90.47	25.681	-175.72	-83.242	29.727	-144.36	146.28
1.03	-90.9	41.239	-65.809	172.91	55.813	-44.504	-91.597	25.072	-175.53	-84.478	26.991	-145.65	149.9
1.032	-91.837	41.277	-67.023	173.69	55.165	-44.883	-92.183	23.931	-175.12	-85.533	25.292	-146.47	152.13
1.034	-92.742	39.829	-68.275	174.5	54.612	-45.49	-92.446	23.087	-174.55	-85.225	22.713	-146.01	153.7
1.036	-92.526	38.839	-69.316	175.49	55.424	-45.762	-91.902	21.434	-174.29	-84.056	20.12	-143.68	154.02
1.038	-92.262	38.89	-70.535	176.32	56.049	-45.743	-91.429	19.913	-173.97	-83.552	18.784	-140.32	153.37
1.04	-92.704	39.414	-69.575	176.91	55.618	-46.049	-91.231	20.786	-173.47	-83.387	17.666	-136.83	153.36
1.042	-92.914	39.963	-68.719	177.58	56.051	-46.364	-90.592	21.893	-173.16	-84.006	15.743	-133.09	152.04
1.044	-91.076	41.112	-69.289	178.28	56.716	-46.565	-89.391	22.107	-172.82	-85.585	13.8	-129.47	150.48
1.046	-88.056	42.484	-69.827	178.99	57.211	-46.578	-86.768	21.584	-172.42	-86.726	12.462	-127.08	149.05
1.048	-86.346	42.841	-71.508	179.77	57.824	-46.182	-84.751	20.919	-172.4	-87.423	12.06	-126.23	145.09
1.05	-86.188	42.494	-73.632	180.47	57.281	-45.804	-84.016	21.624	-172.44	-87.216	12.867	-126.56	142.29
1.052	-88.252	41.888	-75.242	181.01	56.289	-45.59	-82.59	23.054	-172.16	-85.999	15.678	-128.62	140.6
1.054	-91.853	40.953	-77.025	181.36	55.154	-45.433	-81.715	25.893	-171.93	-85.3	20.637	-132.88	136.35
1.056	-95.137	40.264	-79.178	181.81	53.637	-45.628	-81.393	29.938	-171.73	-84.883	25.72	-137.96	132.58
1.058	-98.483	39.995	-81.94	182.31	53.155	-46.149	-81.095	33.427	-171.44	-84.611	29.944	-142.78	129.43
1.06	-100.46	40.268	-84.171	182.55	53.94	-46.466	-81.737	36.505	-171.27	-84.467	33.413	-146.98	125.11
1.062	-100.89	41.096	-85.459	182.72	55.866	-46.601	-82.597	37.015	-171.12	-83.659	36.324	-149.99	121.37
1.064	-102.15	41.716	-86.751	182.9	58.25	-46.788	-83.3	35.732	-170.91	-83.738	39.123	-153.1	117.51
1.066	-102.66	42.934	-87.153	183.1	60.391	-47.023	-83.698	35.538	-170.57	-84.998	41.518	-157.05	113.32
1.068	-102.25	45.268	-86.288	183.53	62.744	-47.273	-84.252	34.611	-170.33	-86.226	44.135	-160.51	109.96
1.07	-104.04	47.02	-85.004	183.94	64.028	-47.262	-85.505	33.198	-170.17	-88.4	46.527	-163.36	106.3
1.072	-106.34	48.674	-83.301	184.31	63.889	-47.397	-86.494	33.109	-169.64	-91.113	46.76	-166.71	102.57
1.074	-105.9	51.294	-81.153	184.78	63.446	-47.697	-86.669	34.353	-169.05	-93.008	45.655	-171.92	100.1
1.076	-104.7	53.536	-78.728	185.07	62.304	-47.5	-86.166	36.512	-168.58	-94.093	44.233	-177.03	98.491
1.078	-104.81	55.524	-76.079	185.34	60.75	-47.64	-86.547	38.901	-168.04	-94.382	42.544	-178.95	97.805
1.08	-104.32	57.726	-73.844	185.83	58.961	-47.966	-87.975	42.557	-167.68	-94.791	40.441	-179.94	98.07
1.082	-102.41	59.392	-72.406	186.28	56.966	-47.31	-89.128	46.083	-167.28	-95.78	37.518	-180.33	98.666
1.084	-100.08	61.315	-70.659	186.63	55.799	-47.046	-90.574	47.607	-166.75	-96.712	35.13	-179.53	99.972
1.086	-97.956	64.317	-68.175	186.92	54.761	-47.754	-91.626	49.149	-166.39	-97.486	33.004	-179.69	101.61
1.088	-96.177	67.819	-65.801	187.12	53.746	-48.183	-92.104	51.075	-166.01	-97.665	31.11	-177.96	103.53
1.09	-94.056	71.034	-63.408	187.39	53.876	-48.694	-92.492	52.428	-165.5	-97.065	31.823	-174.31	106.64
1.092	-92.12	73.841	-61.029	187.65	54.779	-49.633	-92.271	53.384	-164.93	-96.483	33.245	-171.07	110.11
1.094	-90.994	76.272	-58.755	187.85	56.61	-50.608	-92.476	53.895	-164.29	-95.813	33.513	-165.97	113.64
1.096	-90.911	77.385	-56.812	188.13	59.055	-51.542	-92.529	53.153	-163.56	-94.567	33.539	-160.76	117.38
1.098	-93.181	77.891	-56.529	188.1	60.709	-52.094	-92.25	50.024	-162.87	-94.348	32.551	-155.43	120.28
1.1	-95.58	79.166	-56.622	187.78	61.863	-52.49	-92.574	45.876	-162.47	-95.877	31.76	-148.38	122.12
1.102	-95.687	79.338	-56.297	187.56	63.161	-53.083	-91.663	42.209	-162.03	-96.666	31.854	-143.88	122.82
1.104	-96.359	78.061	-57.79	187.29	64.894	-53.51	-90.181	38.956	-161.46	-96.158	31.211	-141.86	122.49
1.106	-98.701	77.186	-59.557	187.22	66.429	-53.847	-89.835	36.762	-161.05	-95.424	30.93	-139.61	121.45
1.108	-100.79	75.822	-59.267	187.42	66.397	-54.164	-89.14	35.876	-160.64	-94.367	31.675	-136.59	119.86
1.11	-102.73	72.956	-58.08	187.49	65.587	-54.392	-87.231	36.066	-160.11	-93.655	33.081	-133.22	118.92
1.112	-105.57	68.95	-56.855	187.69	64.166	-54.703	-85.445	35.535	-159.72	-92.994	35.233	-132.06	118.63
1.114	-109.02	64.553	-55.476	188.01	61.961	-54.628	-84.807	33.561	-159.44	-91.961	37.112	-132.01	118.57
1.116	-111.28	60.653	-53.173	188.35	60.496	-54.171	-83.81	32.376	-159.01	-91.632	38.762	-131.36	119.25
1.118	-112.32	56.882	-50.368	188.81	59.037	-53.922	-82.316	31.608	-158.55	-91.097	40.197	-131.87	119.88
1.12	-113.18	53.221	-47.853	189.23	57.113	-53.55	-82.167	31.669	-158.22	-89.523	40.845	-133.76	120.3
1.122	-112.47	50.603	-44.711	189.73	55.595	-52.93	-83.397	34.014	-157.95	-88.15	41.29	-136.13	120.9
1.124	-111.3	49.077	-41.855	190.19	53.897	-52.317	-84.733	36.1	-157.83	-87.188	41.464	-137.66	121.29
1.126	-111.48	47.796	-40.051	190.5	52.661	-51.81	-84.649	37.891	-157.6	-86.217	41.173	-138.32	121.89
1.128	-109.64	46.26	-38.973	191.05	52.933	-51.64	-84.099	40.034	-157.29	-85.712	40.503	-138.96	123.11
1.13	-105.92	45.204	-39.577	191.33	54.64	-52.02	-84.579	40.899	-157.31	-85.852	38.88	-139.41	124.82
1.132	-104.37	44.98	-41.111	191.16	57.038	-53.019	-85.02	42.462	-157.16	-86.047	36.169	-140.92	126.73
1.134	-103.67	44.987	-42.977	191.04	59.346	-53.666	-84.686	44.795	-156.73	-86.348	33.27	-141.95	128.32
1.136	-103.57	44.613	-45.146	190.67	62.129	-53.537	-83.106	46.371	-156.56	-87.236	31.117	-139.58	129.69
1.138	-106.41	43.862	-46.592	190.13	64.82	-53.847	-81.743	49.343	-156.28	-88.688	29.096	-135.73	130.63
1.14	-108.99	43.743	-48.072	189.65	66.403	-54.263	-81.914	52.184	-155.76	-90.373	26.594	-132.51	130.97
1.142	-109.06	43.72	-49.992	188.93	66.956	-53.957	-82.143	53.02	-155.38	-91.435	24.145	-130.38	131.22
1.144	-108.67	43.407	-52.494	188.3	66.499	-53.782	-82.542	54.325	-154.91	-92.508	22.877	-129.78	131.32
1.146	-108.5	43.711	-55.271	187.89	66.265	-53.734	-82.05	55.054	-154.51	-95.29	23.746	-130.79	131.45
1.148	-109.47	43.874	-56.593	187.53	66.729	-52.825	-80.057	53.969	-154.32	-98.592	25.28	-132.47	131.85
1.15	-110.79	44.982	-57.378	187.28	66.81	-51.497	-78.618	52.047	-153.69	-101.3	26.579	-133.51	132.04
1.152	-109.59	48.007	-57.67	187.05	66.168	-50.884	-76.821	48.89	-153.07	-104.78	28.803	-135.51	131.9
1.154	-105.99	51.133	-57.263	186.8	65.345	-50.849	-74.824	46.925	-152.85	-108.78	31.184	-138.89	131.12
1.156	-100.36	54.741	-57.846	186.58	65.033	-50.968	-73.833	47.169	-152.25	-111.42	32.9	-141.95	129.76
1.158	-93.655	58.494	-57.347	186.62	64.767	-51.22	-72.841	46.875	-151.61	-112.91	34.632	-145.04	129.17
1.16	-88.806	61.651	-56.05	186.92	64.803	-51.266	-71.935	46.473	-151.12	-114.2	37.24	-147.4	129.48
1.162	-86.08	65.408	-55.881	187.02	65.389	-51.467	-70.854	46.754	-150.55	-114.45	40.729	-148.62	130.24
1.164	-84.755	69.014	-55.068	187.12	65.11	-52.029	-69.58	46.98	-150.21	-114.03	43.401	-149.45	131.28
1.166	-83.521	72.245	-55.043	187.36	64.889	-52.179	-68.532	46.714	-149.68	-113.9	45.755	-149.17	132.15
1.168	-80.692	74.685	-55.706	187.47	65.488	-52.222	-67.29	45.157	-149.09	-113.38	48.764	-148.71	133.33
1.17	-78.764	75.077	-55.252	187.59	66.051	-52.584	-66.567	43.245	-148.67	-112.96	50.644	-147.86	134.45
1.172	-78.661	74.517	-55.946	187.63	66.468	-52.915	-65.883	42.6	-148.03	-112.26	51.088	-145.43	134.96
1.174	-77.293	73.22	-57.283	187.52	66.248	-53.374	-65.038	43.533	-147.29	-110.02	50.566	-142.62	135.65
1.176	-74.777	71.504	-58.215	187.4	66.038	-53.99	-65.179	45.813	-146.43	-107.49	50.154	-139.35	135.64
1.178	-73.418	69.714	-59.079	187.21	66.174	-54.698	-65.332	48.732	-145.76	-105.73	51.458	-135.9	134.62
1.18	-74.341	66.874	-58.863	187.01	66.405	-55.387	-64.851	52.224	-145.22	-104.62	53.077	-133.11	133.63
1.182	-77.094	65.066	-58.654	186.84	67.478	-55.21	-63.593	55.769	-144.27	-103.14	54.308	-129.65	131.9
1.184	-79.982	65.211	-58.773	186.61	68.059	-54.334	-61.723	57.589	-143.71	-100.8	55.6	-125.43	129.77
1.186	-81.849	65.146	-58.393	186.3	67.942	-54.029	-60.577	58.15	-143.31	-99.107	56.131	-120.72	127.7
1.188	-81.746	65.261	-57.45	185.88	68.338	-54.271	-60.17	59.604	-142.48	-97.659	55.865	-115.97	124.87
1.19	-79.593	66.43	-55.117	185.52	68.293	-54.54	-61.027	61.521	-141.74	-96.193	55.324	-112.64	122.34
1.192	-76.777	67.845	-52.538	185.3	67.45	-54.94	-62.588	62.045	-141.08	-96.549	54.956	-109.73	120.96
1.194	-75.303	69.03	-51.324	185.06	65.982	-55.161	-62.531	61.11	-140.54	-98.176	54.121	-106.09	119.88
1.196	-75.92	70.807	-50.843	184.85	64.304	-55.028	-62.24	59.334	-139.78	-99.768	52.671	-101.73	118.75
1.198	-76.122	73.687	-50.745	184.77	62.4	-54.993	-63.054	57.126	-138.86	-100.36	51.899	-97.121	117.82
1.2	-76.025	76.165	-51.385	184.91	59.563	-55.043	-63.666	54.294	-138.18	-99.821	51.262	-93.879	116.99
1.202	-77.321	77.344	-52.3	185.09	57.104	-55.096	-63.585	51.519	-137.33	-99.574	50.947	-91.638	115.97
1.204	-77.352	78.361	-52.581	185.16	55.555	-55.435	-63.369	50.588	-136.73	-99.442	51.313	-90.287	115.38
1.206	-76.293	80.148	-52.429	185.15	54.55	-56.143	-64.362	50.612	-136.21	-98.882	51.88	-90.386	115.1
1.208	-75.323	81.942	-52.029	184.96	54.86	-56.896	-66.113	51.144	-135.43	-97.618	53.733	-90.347	114.78
1.21	-72.776	82.792	-51.058	184.72	56.08	-57.38	-67.518	51.912	-134.95	-96.354	55.414	-90.558	115.51
1.212	-71.135	83.719	-50.272	184.62	58.049	-57.635	-69.061	50.212	-134.46	-97.408	56.88	-91.542	116.86
1.214	-71.539	85.19	-49.997	184.57	60.82	-57.474	-69.581	47.464	-134.06	-99.653	59.832	-93.178	117.7
1.216	-72.104	86.258	-49.599	184.64	63.444	-56.919	-69.13	45.371	-133.66	-101.39	61.142	-96.646	118.02
1.218	-72.884	87.547	-48.804	184.68	65.416	-56.519	-69.297	42.457	-133.03	-103.4	61.154	-99.223	118.03
1.22	-71.931	89.27	-48.146	184.69	66.663	-56.091	-69.07	41.017	-132.6	-105.47	62.037	-99.946	118.02
1.222	-68.525	90.517	-48.691	184.9	67.961	-55.45	-68.275	42.137	-132.11	-108.25	61.34	-100.98	116.98
1.224	-64.831	91.642	-49.538	184.95	69.606	-54.952	-67.644	43.741	-131.93	-111.91	58.703	-99.966	115.14
1.226	-62.119	92.483	-49.525	185	70.809	-54.76	-66.982	44.765	-132.01	-114.69	54.917	-97.239	113.67
1.228	-61.015	92.491	-49.815	185.29	71.597	-54.497	-66.371	43.956	-131.96	-116.84	50.9	-95.969	111.65
1.23	-60.192	92.137	-50.357	185.36	71.881	-53.779	-64.975	41.81	-132.2	-119.72	48.452	-95.474	109.95
1.232	-59.008	91.828	-50.094	185.42	71.504	-53.417	-62.835	39.175	-132.08	-123.09	47.324	-95.261	109.38
1.234	-58.132	92.327	-50.355	185.67	70.861	-54.139	-61.424	37.292	-131.72	-125.38	46.841	-95.714	108.45
1.236	-56.868	93.468	-51.767	185.8	69.964	-55.36	-60.806	38.694	-131.47	-127.17	45.789	-97.025	107.25
1.238	-55.207	94.438	-52.84	185.89	69.208	-56.626	-59.992	40.976	-130.86	-129.36	44.099	-98.119	106.15
1.24	-53.104	95.602	-53.626	185.93	68.964	-58.004	-58.183	41.76	-130.37	-129.57	43.57	-97.822	105.52
1.242	-51.217	95.763	-54.798	185.95	68.776	-59.099	-56.159	43.762	-129.64	-128.04	44.554	-97.866	105.16
1.244	-49.839	93.944	-56.385	185.93	67.998	-59.316	-54.652	45.964	-128.53	-126.97	46.103	-97.635	104.77
1.246	-47.563	91.926	-58.275	185.67	66.33	-59.342	-53.039	44.965	-127.75	-125.68	45.788	-95.433	105.4
1.248	-45.431	89.944	-59.77	185.54	64.675	-59.585	-51.952	42.453	-126.81	-124.38	43.95	-93.024	105.87
1.25	-43.17	87.162	-61.182	185.37	63.912	-59.312	-51.339	41.255	-125.78	-123.18	43.184	-90.915	106.19
1.252	-39.809	83.646	-62.285	184.85	64.001	-59.112	-50.139	41.071	-124.89	-121.04	41.828	-88.953	107.86
1.254	-37.859	80.086	-63.21	184.61	64.394	-58.988	-49.42	41.76	-123.9	-119.05	40.443	-87.518	109.76
1.256	-37.167	77.888	-65.94	184.5	63.841	-58.115	-49.627	42.965	-122.98	-118.31	41.446	-85.892	112.26
1.258	-36.785	76.527	-68.674	184.17	63.44	-57.193	-49.936	41.975	-122.02	-117.84	42.545	-85.029	114.98
1.26	-37.218	75.297	-70.108	183.98	64.495	-56.377	-50.48	39.129	-121.03	-116.89	42.307	-86.34	116.65
1.262	-38.037	75.145	-72.118	183.83	65.222	-55.865	-51.318	36.023	-119.8	-115.77	42.236	-88.374	118.72
1.264	-40.73	76.255	-73.241	183.64	66.291	-56.028	-52.18	31.244	-118.51	-114.87	43.727	-88.878	120.79
1.266	-45.498	79.059	-73.796	183.57	68.717	-56.063	-52.921	26.826	-117.74	-115.08	46.816	-88.92	122.4
1.268	-50.489	82.96	-75.882	183.55	70.469	-56.186	-53.755	24.407	-117.07	-115.91	50.986	-90.441	123.82
1.27	-55.223	86.546	-77.967	183.79	70.881	-56.695	-54.73	22.15	-116.19	-116.1	56.178	-92.9	123.97
1.272	-58.862	90.806	-79.851	184.36	69.798	-56.702	-55.392	22.717	-115.26	-116.81	60.563	-95.712	123.04
1.274	-60.222	96.179	-81.833	184.91	68.031	-56.251	-55.967	25.46	-114.47	-117.85	62.189	-98.17	121.35
1.276	-58.587	101.2	-82.966	185.41	67.039	-55.949	-56.326	25.807	-113.86	-118.11	61.458	-99.926	119.34
1.278	-56.403	104.95	-83.646	185.96	65.835	-55.828	-56.083	25.895	-113.09	-118.96	60.139	-101.47	116.95
1.28	-56.892	108.2	-84.036	186.57	63.659	-55.966	-55.956	26.177	-112.24	-119.94	60.013	-102.05	113.01
1.282	-58.571	111.96	-83.888	187.02	61.331	-56.196	-56.367	25.446	-111.57	-119.34	60.994	-102.92	109.14
1.284	-59.943	115.32	-82.888	187.09	60.078	-55.853	-57.09	26.486	-110.93	-117.58	62.36	-105.02	105.93
1.286	-60.63	118.41	-80.602	187.04	59.324	-55.486	-57.901	28.123	-110.18	-115.89	63.563	-105.32	102.57
1.288	-59.784	121.85	-78.166	186.89	58.523	-55.674	-58.844	29.769	-109.38	-114.72	64.021	-103.56	99.533
1.29	-57.786	124.38	-76.77	186.51	58.978	-55.829	-60.344	32.833	-108.7	-113.05	64.254	-101.55	95.963
1.292	-54.197	125.83	-75.623	186.24	59.311	-56.226	-61.871	35.111	-107.91	-111.43	64.925	-98.197	92.751
1.294	-49.858	126.18	-74.559	185.91	59.415	-56.592	-62.237	36.234	-107.13	-110.54	66.472	-93.357	90.194
1.296	-47.568	124.29	-74.014	185.31	60.566	-56.369	-61.765	35.936	-106.59	-109.62	68.727	-89.206	86.543
1.298	-47.026	120.69	-72.673	184.83	60.984	-56.329	-61.996	32.816	-105.75	-108.95	71.664	-86.8	83.037
1.3	-46.199	117.34	-71.294	184.42	61.806	-56.355	-62.842	29.06	-104.77	-107.84	74.644	-84.89	79.795
1.302	-45.915	114.69	-71.018	183.95	64.06	-56.192	-62.877	26.072	-104.16	-106.55	75.831	-82.312	76.763
1.304	-46.972	112.03	-69.931	183.49	66.151	-56.164	-62.735	23.667	-103.48	-105.93	76.597	-79.189	75.052
1.306	-46.138	109.24	-68.577	182.9	68.259	-56.096	-62.994	23.035	-102.81	-104.95	77.375	-75.421	72.828
1.308	-43.14	106.5	-67.72	182.19	69.484	-55.876	-62.642	23.611	-102.43	-104.62	76.959	-71.47	70.604
1.31	-41.365	104.9	-66.313	181.6	69.821	-55.385	-61.966	23.439	-101.83	-104.68	76.941	-67.81	69.628
1.312	-40.782	104.44	-64.654	181.1	70.243	-54.854	-61.205	23.058	-101.07	-104.29	75.384	-63.711	68.777
1.314	-42.272	103.1	-62.158	180.51	70.176	-54.572	-60.729	23.533	-100.74	-104.83	71.702	-59.789	68.678
1.316	-46.097	101.5	-59.546	179.97	70.548	-54.739	-61.357	24.147	-100.3	-105.58	68.748	-57.62	68.319
1.318	-49.474	100.44	-57.693	179.66	71.543	-55.458	-61.82	24.435	-99.378	-106.74	65.011	-56.411	66.986
1.32	-53.21	99.228	-56.217	179.39	72.454	-55.658	-61.746	24.352	-98.71	-108.2	61.692	-55.021	66.194
1.322	-57.353	99.015	-56.525	178.99	73.585	-55.269	-61.811	24.347	-98.215	-108.11	60.28	-54.049	64.93
1.324	-60.456	99.426	-57.469	178.42	74.351	-55.052	-61.717	25.235	-97.339	-108.04	58.777	-53.596	63.498
1.326	-63.461	99.197	-58.04	177.68	74.735	-54.552	-62.08	26.285	-96.559	-108.87	59.192	-53.684	63.273
1.328	-66.005	98.639	-59.055	176.74	75.068	-53.801	-62.58	26.397	-96.018	-110.12	63.01	-54.162	63.623
1.33	-68.495	97.428	-59.393	175.71	74.81	-52.952	-62.811	26.803	-95.25	-111.93	69.589	-54.706	64.573
1.332	-71.2	94.947	-59.987	174.93	74.258	-52.027	-63.717	30.494	-94.513	-113.01	77.636	-56.217	65.628
1.334	-72.813	91.768	-61.122	174.01	73.778	-51.428	-64.626	34.845	-93.937	-113.65	84.136	-57.315	66.613
1.336	-75.08	89.739	-62.112	172.85	72.849	-50.628	-65.489	35.131	-93.172	-114.78	88.405	-56.786	68.399
1.338	-78.151	88.604	-64.063	171.98	71.687	-49.216	-66.777	34.654	-92.554	-115.77	90.507	-56.927	70.616
1.34	-79.399	86.462	-66.317	171.05	70.945	-47.551	-67.402	35.023	-92.157	-115.9	91.079	-56.584	73.109
1.342	-78.928	83.87	-69.101	170.14	70.449	-46.319	-67.959	34.439	-91.526	-114.63	91.783	-53.651	76.044
1.344	-76.133	81.794	-72.591	169.35	70.317	-46.203	-69.046	34.683	-90.873	-112.81	92.591	-49.649	79.261
1.346	-71.605	79.697	-75.941	168.09	70.411	-46.524	-69.52	35.046	-90.302	-111.56	93.524	-45.161	82.965
1.348	-69.527	76.235	-79.326	166.73	70.083	-46.143	-69.351	34.282	-89.633	-110.93	93.695	-41.476	86.909
1.35	-70.094	72.272	-81.824	165.62	69.826	-45.39	-69.057	32.248	-89.039	-110.79	93.246	-40.133	90.378
1.352	-70.553	69.373	-84.211	164.57	69.077	-45.177	-68.713	30.841	-88.526	-109.8	93.975	-39.63	93.473
1.354	-70.369	66.397	-86.728	163.59	67.386	-45.248	-68.133	33.479	-87.787	-107.03	94.691	-39.517	96.779
1.356	-69.845	65.059	-88.222	162.53	66.277	-45.413	-67.459	36.607	-86.807	-104.35	93.57	-39.911	99.795
1.358	-69.131	66.237	-89.433	161.52	65.564	-46.096	-67.286	37.058	-86.046	-103.42	90.365	-39.27	102.36
1.36	-67.32	67.61	-89.118	160.69	64.368	-46.478	-67.127	35.55	-85.377	-103.3	86.743	-37.83	104.52
1.362	-63.955	69.953	-87.453	159.88	63.538	-46.343	-67.329	32.45	-84.504	-102.84	84.814	-37.272	105.65
1.364	-60.883	72.588	-86.263	159.11	63.72	-46.505	-68.6	29.499	-83.624	-102.24	84.17	-37.836	106.23
1.366	-59.167	75.118	-84.891	158.2	63.96	-46.686	-69.18	26.845	-82.68	-102.07	84.105	-38.549	105.68
1.368	-58.513	77.783	-84.212	157.28	63.4	-46.928	-68.726	26.628	-81.813	-101.7	83.41	-38.338	103.49
1.37	-58.75	78.76	-84.222	156.46	62.818	-47.431	-68.318	30.002	-81.004	-100.36	81.362	-36.131	100.92
1.372	-59.932	80.535	-83.498	155.39	62.542	-48.023	-67.422	33.95	-79.965	-99.739	80.014	-31.321	97.596
1.374	-62.907	82.864	-82.582	154.21	62.042	-48.687	-65.878	37.83	-79.04	-99.742	80.129	-26.196	93.841
1.376	-67.68	83.291	-81.001	153.13	60.557	-48.81	-63.632	39.231	-78.044	-98.423	81.254	-22.917	90.374
1.378	-72.713	84.648	-78.383	152.04	58.006	-48.877	-61.223	38.039	-76.98	-97.426	83.847	-19.034	86.715
1.38	-76.271	86.859	-76.317	151	56.136	-49.581	-59.895	36.907	-76.156	-97.751	87.959	-14.242	83.379
1.382	-79.135	88.796	-75.689	150.16	55.532	-49.905	-58.945	34.371	-75.074	-97.862	92.611	-11.729	79.869
1.384	-83.052	90.589	-76.433	149.42	55.298	-49.839	-58.036	31.445	-74.006	-97.674	95.806	-10.732	76.05
1.386	-85.868	91.192	-78.485	148.72	55.143	-49.678	-57.423	29.826	-73.051	-97.699	96.545	-9.6334	72.713
1.388	-86.291	92.132	-81.036	148.15	55.492	-48.92	-56.749	30.71	-71.85	-98.192	96.408	-8.7931	69.074
1.39	-87.074	94.245	-83.106	147.53	56.602	-48.158	-56.524	33.015	-70.908	-98.648	96.403	-8.4712	65.243
1.392	-89	97.304	-84.272	146.6	57.407	-47.978	-56.42	33.311	-69.763	-98.325	95.255	-9.1823	61.571
1.394	-90.733	100.94	-84.004	145.59	58.244	-48.021	-56.209	33.964	-68.191	-97.903	92.761	-10.468	57.923
1.396	-91.351	103.24	-83.464	144.71	59.307	-47.866	-56.398	33.834	-67.04	-97.664	90.385	-12.569	55.076
1.398	-90.754	104.48	-83.144	143.8	59.28	-47.655	-56.508	31.547	-65.963	-97.141	88.861	-16.062	52.83
1.4	-90.306	105.28	-81.221	142.83	58.975	-47.535	-56.274	31.243	-64.675	-96.942	88.506	-18.8	50.188
1.402	-91.117	105.75	-79.075	141.92	58.297	-47.181	-55.361	30.967	-63.492	-97.683	88.341	-19.797	47.292
1.404	-93.71	106.36	-78.289	140.96	56.999	-46.773	-54.911	31.448	-62.263	-98.403	86.24	-20.985	44.582
1.406	-96.818	106.61	-77.643	140.08	56.16	-46.148	-55.984	35.378	-61.031	-98.506	82.913	-23.151	41.752
1.408	-98.526	107.01	-77.256	139.34	55.268	-45.105	-56.118	38.14	-59.932	-98.276	80.472	-24.374	39.088
1.41	-99.381	107.12	-77.757	138.5	55.019	-44.354	-55.462	38.16	-58.884	-97.882	77.924	-24.369	36.689
1.412	-99.235	105.74	-78.725	137.71	55.638	-43.515	-56.367	37.771	-57.719	-98.232	74.043	-25.077	33.943
1.414	-98.962	104.04	-79.024	137.02	56.383	-42.332	-58.129	37.357	-56.529	-98.75	70.397	-26.085	31.268
1.416	-100.17	102.98	-78.502	136.25	57.651	-41.636	-59.614	36.072	-55.563	-98.308	67.222	-27.068	28.622
1.418	-99.536	102.43	-77.839	135.44	58.741	-41.362	-59.909	34.319	-54.523	-97.838	63.57	-27.964	26.203
1.42	-96.222	102.31	-76.968	134.52	59.861	-41.531	-59.33	32.041	-53.432	-97.192	60.953	-28.002	24.271
1.422	-93.453	102.55	-76.752	133.49	60.426	-42.071	-59.078	28.733	-52.559	-96.286	59.205	-28.675	21.257
1.424	-91.155	102.12	-76.512	132.29	59.286	-42.776	-58.336	27.477	-51.404	-95.547	57.218	-29.414	18.067
1.426	-89.825	101	-75.183	131.01	57.848	-44.061	-57.326	28.319	-50.184	-94.631	56.787	-28.501	16.3
1.428	-90.527	100.79	-73.951	130	55.766	-45.167	-56.775	27.566	-49.276	-94.503	57.858	-26.621	14.993
1.43	-91.661	99.806	-72.109	129.1	53.572	-45.372	-55.833	24.434	-47.805	-95.026	59.317	-24.06	13.935
1.432	-91.548	96.774	-70.071	128.4	53.207	-45.032	-55.086	20.287	-46.293	-95.802	61.628	-21.893	13.431
1.434	-89.875	93.719	-68.831	127.9	54.048	-44.499	-55.611	17.546	-45.532	-97.523	64.543	-20.291	14.088
1.436	-88.158	90.789	-66.553	127.19	55.887	-44.396	-57.022	15.954	-44.145	-99.371	66.759	-18.246	15.64
1.438	-86.615	87.96	-64.15	126.68	57.503	-44.672	-58.397	16.315	-42.431	-100.68	66.836	-16.995	17.295
1.44	-84.51	85.742	-63.285	126.34	57.983	-44.941	-58.85	21.05	-41.541	-101.07	66.095	-16.657	19.875
1.442	-83.773	83.232	-63.532	125.73	58.822	-45.224	-58.509	27.518	-40.48	-100.43	65.973	-15.696	23.058
1.444	-83.969	80.477	-64.494	125.05	59.412	-45.324	-57.949	32.503	-39.288	-99.774	64.859	-13.631	26.609
1.446	-82.846	77.473	-65.445	124.5	59.495	-45.747	-57.057	33.776	-38.277	-99.299	63.029	-11.484	31.105
1.448	-81.304	74.439	-66.926	124.14	59.226	-46.104	-55.473	33.342	-36.909	-98.314	61.628	-10.02	35.789
1.45	-79.055	72.895	-69.129	123.88	56.72	-45.429	-53.521	34.326	-35.728	-97.129	60.748	-8.3847	40.591
1.452	-75.456	72.146	-70.663	123.65	53.239	-44.976	-52.007	33.987	-34.517	-96.887	60.533	-7.6931	45.125
1.454	-72.366	71.092	-71.22	123.43	51.292	-44.894	-51.011	34.126	-33.056	-96.463	60.085	-8.7943	48.764
1.456	-70.198	70.499	-71.309	123.03	49.972	-44	-49.666	35.663	-31.961	-95.328	59.851	-9.6694	52.431
1.458	-69.007	70.111	-71.377	122.68	49.09	-42.783	-47.262	35.466	-30.722	-95.419	60.134	-10.293	55.847
1.46	-69.143	69.757	-70.6	122.32	49.033	-41.515	-44.369	35.943	-29.39	-95.769	59.579	-11.568	57.738
1.462	-69.222	69.95	-67.736	121.79	49.029	-40.442	-42.158	36.207	-28.35	-95.765	58.82	-13.574	58.819
1.464	-69.244	70.375	-64.193	121.25	50.308	-40.002	-40.893	34.387	-27.188	-96.574	59.732	-16.101	59.856
1.466	-69.571	72.168	-61.73	120.7	52.012	-39.784	-40.27	31.408	-25.869	-97.335	62.595	-17.808	59.77
1.468	-69.057	76.013	-59.227	120.08	51.82	-39.85	-40.039	27.788	-24.405	-97.679	65.438	-18.604	58.763
1.47	-68.048	80.289	-56.311	119.36	51.371	-39.861	-39.93	25.987	-22.951	-97.09	68.572	-19.505	57.728
1.472	-67.724	84.229	-54.909	118.62	50.372	-39.374	-39.715	24.294	-21.58	-95.37	73.488	-20.423	56.126
1.474	-68.378	87.553	-53.985	117.85	48.869	-39.081	-39.236	21.907	-20.32	-93.647	77.237	-21.3	54.43
1.476	-69.102	90.526	-51.526	116.94	49.249	-39.219	-38.842	20.604	-19.35	-92.018	79.406	-23.171	52.563
1.478	-68.532	93.372	-48.753	116.27	49.638	-39.504	-38.61	18.692	-18.139	-90.382	81.718	-26.099	50.134
1.48	-67.724	95.075	-46.096	115.65	50.818	-39.58	-38.149	16.872	-16.819	-88.178	82.318	-28.004	48.097
1.482	-68.63	96.666	-43.229	114.88	54.726	-39.367	-38.19	14.527	-15.768	-85.869	81.7	-28.65	45.478
1.484	-70.335	99.034	-41.024	114.46	57.753	-39.182	-38.719	12.057	-14.511	-84.223	80.076	-29.02	41.848
1.486	-70.666	101.7	-39.001	114.05	58.597	-38.837	-38.766	13.806	-13.193	-82.288	76.235	-27.684	38.052
1.488	-70.694	104.97	-36.622	113.43	58.033	-38.782	-38.825	18.724	-11.954	-80.997	72.571	-24.733	34.024
1.49	-72.525	107.53	-34.83	112.73	56.704	-39.153	-39.223	24.458	-10.712	-80.738	69.649	-21.876	30.035
1.492	-73.909	108.46	-34.238	111.91	55.946	-39.087	-39.307	28.979	-9.5359	-80.457	66.539	-19.147	25.25
1.494	-73.559	108.7	-33.847	111.34	54.54	-39.415	-38.931	30.875	-8.2614	-80.4	64.443	-16.546	20.024
1.496	-74.725	108.63	-33.106	110.91	52.375	-40.818	-38.774	30.641	-6.9583	-80.427	62.768	-13.939	15.719
1.498	-77.398	108.77	-33.651	110.43	51.156	-42.153	-39.201	28.076	-5.7354	-81.296	60.838	-10.987	11.245
1.5	-78.448	109.35	-35.761	109.97	50.534	-42.908	-39.76	26.407	-4.6516	-82.91	59.952	-8.8184	6.716
1.502	-77.293	109.98	-37.622	109.4	50.039	-43.213	-40.48	26.459	-3.3593	-84.038	59.839	-8.0956	2.8425
1.504	-74.448	109.75	-39.076	108.83	50.339	-43.219	-41.402	26.576	-1.6208	-85.458	60.13	-7.5364	-0.63435
1.506	-70.729	108.51	-40.588	108.1	50.957	-43.344	-42.225	28.938	-0.18749	-87.133	62.467	-5.9496	-3.2165
1.508	-67.901	108.25	-41.75	107.36	50.85	-43.937	-43.411	32.135	1.1721	-88.938	65.587	-4.066	-4.5066
1.51	-66.561	108.49	-42.638	106.94	50.815	-44.567	-45.338	34.184	3.0409	-91.322	67.402	-3.3775	-4.2368
1.512	-65.523	107.81	-43.014	106.26	51.403	-44.233	-47.576	35.838	4.7148	-93.6	69.46	-4.2649	-3.0069
1.514	-64.337	107.83	-42.703	105.42	52.669	-43.1	-49.457	36.124	6.3093	-95.78	71.135	-6.4004	-1.0099
1.516	-63.873	108.45	-42.605	104.69	54.992	-41.932	-51.186	34.602	8.2581	-97.492	71.202	-8.5332	2.0998
1.518	-63.976	108.44	-42.471	103.9	57.066	-40.893	-52.785	31.795	9.9741	-98.353	71.346	-9.4644	5.1869
1.52	-63.852	108.82	-42.018	103.19	59.516	-40.142	-53.597	29.188	11.529	-98.674	71.435	-9.9958	8.5846
1.522	-63.76	109.65	-42.08	102.36	63.345	-39.576	-54.277	28.233	13.413	-97.753	71.556	-10.381	12.951
1.524	-64.383	109.87	-41.964	101.4	66.102	-38.926	-54.733	29.493	15.155	-95.974	72.383	-11.065	17.172
1.526	-65.51	109.58	-41.725	100.74	67.913	-38.333	-54.777	32.517	16.656	-94.365	73.163	-13.104	20.96
1.528	-66.703	108.57	-42.433	100.08	69.349	-38.401	-55.399	33.975	18.289	-92.211	74.406	-14.511	24.328
1.53	-67.941	106.7	-43.261	99.387	69.06	-38.637	-55.467	32.541	19.876	-89.501	75.336	-14.884	27.531
1.532	-68.096	104.6	-43.818	98.793	68.613	-37.702	-55.176	30.398	21.498	-87.672	74.893	-16.111	30.41
1.534	-67.742	102.43	-43.891	98.06	69.042	-36.784	-55.872	29.119	22.937	-86.682	74.724	-16.945	32.527
1.536	-68.662	100.89	-43.487	97.398	69.469	-36.728	-55.776	29.161	24.095	-85.307	74.563	-16.789	34.426
1.538	-68.924	99.629	-43.973	96.901	69.874	-36.068	-54.532	30.158	25.719	-83.149	73.633	-17.109	34.886
1.54	-68.178	97.258	-44.326	96.141	70.583	-35.601	-53.135	32.459	27.324	-80.714	73.716	-17.79	33.883
1.542	-68.46	94.927	-43.616	95.222	71.74	-35.782	-51.549	35.376	28.667	-79.239	74.193	-16.755	33.337
1.544	-68.546	93.651	-43.187	94.486	73.242	-35.173	-50.377	36.442	30.455	-78.572	73.079	-13.679	32.048
1.546	-68.536	93.23	-42.791	93.702	76.49	-34.33	-49.465	35.564	32.258	-78.001	72.163	-11.436	29.376
1.548	-69.384	93.799	-42.459	92.855	80.551	-33.759	-48.193	34.036	33.889	-77.869	72.745	-10.077	26.15
1.55	-69.393	94.557	-42.548	92.023	81.066	-33.305	-46.739	31.866	35.602	-77.292	73.31	-8.3065	22.012
1.552	-68.659	95.002	-41.959	90.98	78.8	-33.1	-45.762	29.157	37.481	-76.416	73.971	-6.9125	17.6
1.554	-67.711	94.993	-41.285	89.925	76.968	-32.844	-45.603	27.805	39.403	-75.749	74.788	-5.1741	13.172
1.556	-65.243	95.319	-41.436	88.775	76.056	-33.149	-45.345	27.876	41.032	-74.47	74.733	-3.2066	8.8332
1.558	-62.08	96.509	-41.852	87.297	76.49	-34.271	-44.666	26.807	42.782	-73.686	73.663	-0.66863	5.0397
1.56	-60.239	96.738	-41.892	85.882	77.254	-35.424	-44.066	24.879	44.527	-73.092	72.014	3.2712	0.88746
1.562	-58.735	96.605	-40.194	84.455	77.707	-36.333	-43.181	23.509	46.253	-71.839	70.957	6.3111	-2.8175
1.564	-56.169	97.188	-36.767	82.893	77.819	-36.664	-41.754	22.942	48.268	-70.827	70.273	8.4326	-4.73
1.566	-53.414	97.488	-33.364	81.269	76.011	-36.922	-40.481	23.06	49.766	-69.491	68.699	10.409	-6.1129
1.568	-51.051	98.314	-30.302	79.366	72.554	-37.646	-40.25	21.912	51.372	-68.835	67.227	11.604	-7.9637
1.57	-49.826	99.385	-27.672	77.44	68.724	-38.07	-40.68	19.055	53.449	-68.562	66.94	12.952	-9.6976
1.572	-49.88	99.82	-26.383	75.516	65.228	-37.86	-40.804	17.634	55.092	-66.644	67.835	14.264	-10.791
1.574	-49.879	100.28	-26.25	73.512	62.712	-37.182	-40.904	18.733	57.045	-65.019	69.275	16.005	-11.995
1.576	-49.681	100.35	-26.197	71.557	60.701	-36.514	-41.351	20.009	59.178	-63.544	70.415	18.89	-13.05
1.578	-49.084	100.13	-26.271	69.41	59.04	-35.832	-41.678	21.439	60.937	-61.888	71.31	20.955	-12.329
1.58	-49.401	99.551	-26.997	67.364	57.752	-34.51	-41.985	24.047	62.905	-61.599	70.647	21.503	-11.377
1.582	-51.979	98.273	-27.768	65.322	57.918	-33.268	-42.58	26.251	65.061	-60.455	67.83	21.507	-11.745
1.584	-53.62	97.303	-28.361	62.933	60.229	-32.109	-42.754	28.24	67.552	-58.389	65.163	21.933	-11.725
1.586	-54.372	96.565	-29.036	60.827	61.764	-30.604	-42.413	29.704	70.02	-56.697	63.288	22.035	-10.826
1.588	-57.473	95.111	-29.619	58.772	61.727	-29.805	-42.268	29.758	72.255	-55.291	61.902	20.897	-9.7873
1.59	-61.951	93.113	-30.659	56.496	61.468	-29.23	-41.978	30.465	74.607	-55.798	61.62	19.874	-8.6674
1.592	-66.147	91.579	-31.861	54.373	60.396	-28.129	-41.387	28.984	76.413	-56.783	62.219	18.365	-7.1215
1.594	-68.891	89.952	-32.033	52.069	60.038	-27.411	-40.558	23.618	78.288	-57.251	64.584	16.045	-5.5353
1.596	-70.202	86.97	-30.738	49.775	62.517	-27.012	-39.089	18.755	80.658	-58.786	68.804	14.44	-4.6527
1.598	-71.525	84.27	-28.523	47.641	66.615	-26.619	-37.641	14.339	82.595	-59.665	71.732	13.061	-3.5076
1.6	-72.272	82.657	-27.442	45.311	70.098	-26.204	-36.437	10.538	84.65	-59.394	74.01	11.826	-2.5131
1.602	-72.373	80.516	-27.351	43.171	72.636	-25.48	-34.723	8.3469	86.815	-59.48	78.161	10.705	-2.7674
1.604	-72.05	77.733	-26.073	41.127	74.916	-24.893	-32.414	6.4863	88.456	-59.653	80.911	9.6509	-2.4311
1.606	-71.298	75.015	-24.049	38.957	75.626	-24.731	-29.18	5.8731	90.326	-59.075	81.389	10.336	-1.3598
1.608	-72.387	72.833	-21.511	37.042	74.728	-24.933	-25.621	5.4524	92.416	-57.377	82.465	12.233	-0.67475
1.61	-74.555	71.265	-18.284	35.107	73.891	-25.514	-23.085	5.4185	94.217	-56.13	81.82	14.064	0.10882
1.612	-75.201	70.244	-15.287	32.994	72.633	-26.318	-21.154	6.6034	96.202	-56.055	78.21	16.511	0.57099
1.614	-75.584	69.825	-13.318	31.043	70.719	-27.341	-19.482	6.1921	98.437	-55.558	74.256	19.392	0.6079
1.616	-75.832	69.59	-13.527	28.947	68.472	-28.129	-18.131	5.5939	100.72	-54.952	70.654	22.362	0.92229
1.618	-74.548	70.05	-14.805	26.59	66.472	-28.628	-16.198	4.7439	103.17	-54.958	67.694	26.204	1.1889
1.62	-71.573	70.873	-15.779	24.429	65.289	-29.451	-13.835	1.9902	105.32	-54.897	66.126	30.385	1.1043
1.622	-67.839	70.224	-17.095	22.197	64.052	-30.173	-11.313	0.59721	107.29	-54.323	66.363	33.56	0.78859
1.624	-65.697	68.516	-18.058	19.729	63.516	-30.387	-8.3833	0.18514	109.73	-53.246	67.344	36.61	0.76135
1.626	-64.055	66.944	-18.28	17.474	63.715	-30.341	-5.9024	-0.34384	111.9	-52.03	67.49	39.944	0.87872
1.628	-60.849	64.552	-18.013	15.262	62.558	-30.229	-4.1002	-0.58853	113.89	-50.977	67.254	42.12	0.058392
1.63	-57.918	61.164	-17.38	12.954	60.267	-30.221	-2.5999	-2.3592	116.32	-50.199	66.083	43.944	-1.1286
1.632	-54.381	58.555	-17.514	10.63	57.156	-30.097	-1.1911	-3.9126	118.46	-49.738	63.481	46.72	-2.2138
1.634	-49.084	56.084	-17.816	8.3029	53.345	-30.023	0.45883	-4.6597	120.56	-49.169	60.733	49.657	-4.1088
1.636	-44.681	53.458	-17.692	6.1497	50.77	-30.227	1.5825	-5.8509	122.92	-47.9	59.108	51.924	-6.3275
1.638	-41.201	53.447	-18	3.8307	50.987	-29.995	2.0148	-5.7088	125.25	-46.278	59.438	53.464	-8.7303
1.64	-38.077	54.633	-17.448	1.3688	54.394	-29.208	2.4683	-5.0123	127.52	-44.896	60.094	55.388	-11.505
1.642	-35.923	54.654	-15.547	-0.98357	58.889	-28.374	2.9034	-4.884	129.39	-43.347	60.467	58.549	-13.534
1.644	-33.807	54.302	-14.149	-3.5498	61.363	-27.481	3.8239	-5.4527	131.43	-41.717	61.273	62.032	-15.382
1.646	-32.133	52.376	-13.229	-6.0473	61.741	-26.429	5.7273	-7.6898	133.81	-39.985	60.801	65.238	-17.899
1.648	-30.825	49.237	-12.479	-8.4584	61.568	-25.396	8.1778	-10.645	136.08	-38.035	59.207	68.294	-20.319
1.65	-28.761	46.743	-12.179	-11.074	60.87	-24.618	9.9663	-14.059	138.56	-36.301	56.612	70.897	-22.757
1.652	-27.56	44.401	-11.515	-13.505	59.099	-24.145	11.123	-16.374	141.05	-34.037	52.093	72.612	-25.531
1.654	-28.323	42.277	-11.903	-15.938	56.911	-23.778	13.227	-15.938	143.46	-32.253	48.033	73.735	-28.66
1.656	-30.785	40.714	-13.61	-18.563	54.803	-23.296	15.584	-15.067	145.76	-31.982	45.267	74.729	-32.416
1.658	-35.18	39.309	-13.168	-21.202	53.263	-22.705	17.767	-13.783	147.91	-31.46	42.414	75.407	-36.555
1.66	-39.372	37.692	-11.078	-24.071	52.913	-22.205	20.563	-12.839	150.43	-31.079	39.704	76.471	-40.363
1.662	-41.629	36.28	-9.4956	-27.105	52.539	-21.917	22.623	-14.548	152.96	-30.83	37.867	78.935	-43.681
1.664	-43.537	35.178	-7.8222	-30.193	50.338	-21.811	23.806	-17.144	155.35	-29.429	37.096	81.456	-47.282
1.666	-45.564	33.33	-6.0872	-33.305	44.829	-21.599	25.209	-19.358	157.82	-27.835	36.236	83.244	-51.027
1.668	-47.3	31.123	-4.2877	-36.337	36.841	-21.413	26.587	-19.5	160.09	-26.173	34.788	86.081	-54.325
1.67	-49.089	29.1	-2.3367	-39.424	30.151	-21.694	27.211	-16.915	162.38	-24.235	33.442	89.445	-57.726
1.672	-50.638	27.631	-0.087579	-42.47	25.499	-22.091	27.156	-14.338	164.57	-21.753	31.898	91.268	-61.534
1.674	-52.516	26.814	2.1916	-45.36	21.951	-22.045	27.76	-11.949	166.56	-19.135	30.186	92.427	-65.188
1.676	-55.008	24.886	3.3612	-48.359	19.899	-21.198	28.376	-9.6914	168.6	-17.311	28.562	94.661	-68.194
1.678	-57.371	22.746	5.0525	-51.381	18.158	-20.002	28.294	-7.9333	170.87	-14.569	26.484	98.379	-71.128
1.68	-60.035	21.505	8.1712	-54.081	17.488	-19.333	29.122	-6.4845	173.49	-12.191	23.208	102.7	-74.234
1.682	-62.635	19.589	11.935	-56.609	19.68	-18.915	30.778	-6.7815	175.75	-12.074	18.963	106.57	-76.922
1.684	-64.834	17.664	16.911	-59.129	23.012	-18.56	33.043	-8.3102	178	-12.074	14.848	110.53	-79.883
1.686	-67.312	16.172	21.641	-61.529	26.626	-18.077	35.82	-9.9192	180.84	-11.527	10.827	114.14	-82.823
1.688	-69.701	15.256	25.288	-63.843	30.568	-17.077	38.288	-11.454	183.47	-9.7834	7.5015	116.64	-84.892
1.69	-71.911	15.577	27.56	-66.01	33.217	-16.129	40.387	-13.043	186.19	-7.7241	5.6712	119.27	-86.984
1.692	-73.876	15.048	26.843	-68.182	33.152	-15.184	41.354	-16.379	189.19	-7.4586	4.31	121.4	-88.984
1.694	-75.425	13.023	24.638	-70.523	29.612	-14.125	41.758	-20.089	191.85	-7.1049	3.1567	121.93	-90.458
1.696	-76.938	10.945	22.161	-72.709	24.119	-13.242	41.998	-22.32	194.5	-6.1055	2.3666	122.12	-91.699
1.698	-78.087	9.0789	18.984	-74.819	20.014	-12.097	41.565	-25.019	197.14	-5.1609	1.4326	122.58	-92.987
1.7	-79.467	7.3171	14.899	-76.945	17.867	-10.797	42.625	-28.425	199.81	-3.7932	-0.10474	123.68	-94.673
1.702	-80.754	5.7172	8.8634	-78.916	15.385	-9.2043	44.424	-32.496	202.5	-2.5037	-2.644	125.41	-95.945
1.704	-80.99	4.799	2.3304	-80.846	12.758	-7.5978	45.432	-37.614	204.95	-1.8724	-5.6153	126.95	-96.813
1.706	-81.606	4.4555	-3.4757	-82.713	11.545	-6.7895	47.603	-40.848	207.58	-2.4277	-8.4745	128.3	-98.155
1.708	-81.78	4.0075	-8.6551	-84.578	10.043	-5.7915	49.736	-41.86	210.25	-2.6857	-10.845	129.37	-99.411
1.71	-80.646	2.3237	-11.89	-86.343	7.6106	-4.7412	51.208	-43.628	212.69	-1.5984	-12.182	130.33	-100.38
1.712	-79.756	-1.9367	-14.29	-87.803	5.5801	-4.2458	54.084	-46.045	214.98	-0.45734	-13.206	131.9	-100.94
1.714	-77.714	-6.7957	-16.085	-89.294	3.5138	-3.2139	57.289	-48.552	217.08	0.99409	-14.22	133.99	-101.26
1.716	-73.415	-10.279	-16.23	-90.813	2.8422	-2.2689	59.484	-51.361	219.39	2.5292	-14.511	135.49	-101.83
1.718	-67.496	-13.561	-16.777	-92.204	4.578	-2.0894	61.04	-54.045	221.48	4.0898	-14.173	135.86	-101.67
1.72	-59.938	-16.497	-17.534	-93.535	6.6856	-1.8134	62.222	-56.941	223.25	6.6042	-13.585	136.28	-101.2
1.722	-51.97	-18.385	-17.121	-94.754	9.032	-1.3989	63.204	-58.655	225.3	9.0906	-13.409	136.95	-101.33
1.724	-43.867	-19.801	-16.67	-96.168	11.655	-1.169	63.921	-58.814	227.42	11	-14.634	136.75	-101.28
1.726	-35.336	-21.138	-15.931	-97.737	14.094	-1.2031	64.115	-59.713	229.83	12.687	-16.513	135.97	-101.19
1.728	-27.567	-22.471	-14.042	-99.197	15.532	-1.2476	63.819	-61.253	232.42	14.66	-16.584	134.87	-101.34
1.73	-20.63	-23.943	-11.316	-100.79	14.018	-1.0334	63.558	-64.232	235.04	17.074	-15.096	133.49	-101.75
1.732	-13.66	-25.469	-7.6585	-102.47	11.443	-0.66866	63.584	-69.105	238.12	19.482	-15.125	133.4	-102.48
1.734	-6.6832	-25.899	-2.6523	-104.16	9.7921	-0.16506	64.102	-72.552	241	21.815	-16.883	134.89	-103.33
1.736	-0.59708	-25.421	2.6406	-106	8.1169	0.58106	65.237	-73.694	243.75	22.881	-19.014	135.98	-104.51
1.738	4.9315	-25.462	7.0969	-107.89	5.6894	1.7776	66.338	-73.761	246.74	23.46	-21.421	135.87	-106.03
1.74	11.152	-24.745	11.348	-109.82	-0.62023	2.9247	67.08	-74.543	249.51	25.051	-23.41	135.3	-107.73
1.742	16.391	-22.992	14.311	-111.85	-10.396	3.6248	68.004	-75.768	252.43	26.056	-25.106	134.54	-109.55
1.744	19.37	-22.045	15.05	-114	-18.076	4.5164	69.177	-74.966	255.26	27.318	-27.156	133.29	-111.35
1.746	22.399	-21.924	15.258	-116.13	-22.309	5.5675	69.711	-74.225	257.69	29.529	-28.423	131.73	-113.12
1.748	26.33	-22.125	14.835	-118.13	-23.858	6.3412	69.532	-73.811	260.19	30.449	-27.89	130.44	-115.02
1.75	29.628	-22	14.048	-120.14	-23.781	7.0169	69.399	-73.143	262.55	30.236	-25.955	130.09	-117.26
1.752	32.043	-21.06	14	-122.19	-22.781	8.0079	69.094	-74.985	265.06	29.452	-24.39	130.71	-119.11
1.754	34.084	-19.521	13.6	-124.25	-20.166	9.3245	68.63	-76.173	267.96	28.295	-24.036	131.22	-120.3
1.756	36.153	-17.298	13.313	-126.23	-17.198	10.525	68.003	-75.222	270.72	27.781	-23.251	131.01	-121.95
1.758	39.02	-15.314	13.798	-128.01	-13.571	11.841	66.63	-74.872	273.14	28.081	-21.71	130.84	-123.87
1.76	41.367	-14.226	14.239	-129.87	-8.0557	13.556	65.655	-74.146	275.15	28.54	-20.94	131.19	-125.09
1.762	41.421	-13.177	15.523	-131.81	-1.5033	15.308	65.413	-74.282	277.11	28.213	-21.247	131.85	-125.32
1.764	41.005	-11.354	17.509	-133.57	5.3333	16.804	63.925	-76.192	279.06	27.349	-22.281	132.41	-125.58
1.766	41.537	-9.1647	18.695	-135.16	10.526	18.106	61.778	-78.265	280.95	26.588	-23.704	133.15	-126.51
1.768	41.446	-8.1976	19.455	-136.73	13.253	19.526	61.483	-81.052	283.02	26.153	-25.488	135.51	-126.83
1.77	41.398	-8.0273	20.177	-138.44	14.549	20.916	62.173	-84.219	284.86	26.387	-28.73	138.7	-127.01
1.772	42.788	-7.5443	20.077	-140.11	14.79	22.403	62.316	-87.523	286.73	26.58	-32.706	140.83	-128.08
1.774	43.32	-7.1585	18.751	-141.67	15.222	24.329	62.97	-91.024	288.68	26.612	-35.45	142.3	-129.01
1.776	42.652	-6.722	16.444	-143.44	16.041	26.207	63.7	-93.322	290.23	26.884	-37.979	143.42	-129.85
1.778	43.273	-6.8711	14.079	-145.27	16.83	27.832	63.66	-94.59	292.12	27.017	-39.936	144.24	-130.94
1.78	44.531	-7.3608	12.902	-147.02	17.7	29.275	63.778	-96.335	294.36	28.061	-39.247	145.17	-132.02
1.782	45.582	-7.0352	12.573	-148.75	17.697	30.913	63.838	-99.062	296.33	30.499	-37.339	145.6	-132.97
1.784	47.882	-7.3474	11.698	-150.35	16.758	32.699	63.625	-102.27	298.23	32.888	-35.556	145.75	-133.62
1.786	51.715	-8.0979	10.944	-152.06	14.956	34.236	63.387	-105.76	300	34.779	-33.588	146.14	-134.96
1.788	55.654	-8.0044	11.486	-153.89	12.244	36.665	63.245	-108.71	301.8	36.371	-31.208	146.43	-137.16
1.79	59.24	-7.9913	12.801	-155.72	9.8344	39.331	63.396	-110.06	303.54	37.789	-28.396	146.68	-138.95
1.792	63.648	-8.1721	14.265	-157.85	8.088	40.813	63.232	-111.72	304.89	39.274	-26.234	147.17	-140.59
1.794	68.478	-8.5745	15.319	-160.14	6.2779	42.708	63.477	-114.82	306.23	41.152	-24.241	148.82	-142.98
1.796	73.49	-9.754	15.644	-162.36	3.8622	45.114	64.501	-118.06	308.01	43.624	-22.361	151.63	-145.94
1.798	80.021	-11.434	16.018	-164.8	0.99568	47.199	65.182	-122.1	310.13	46.202	-22.348	154.39	-149.5
1.8	86.704	-13.5	17.183	-167.52	-1.8965	49.635	66.122	-126.86	312.03	48.907	-23.458	157.42	-153.55
1.802	93.189	-16.168	18.909	-170.27	-4.5755	51.832	67.283	-130.83	313.67	52.485	-25.686	160.94	-157.64
1.804	101.33	-19.158	20.812	-173.1	-7.1747	53.589	68.383	-134.3	315.55	56.758	-29.242	164.76	-162.72
1.806	110.02	-21.76	23.266	-176.22	-9.9655	55.782	70.247	-137.53	317.56	61.006	-32.566	169.09	-168.92
1.808	118.3	-24.678	26.506	-179.56	-12.946	58.347	72.097	-139.91	319.62	65.237	-36.179	174.16	-174.76
1.81	126.03	-28.374	29.949	-182.96	-16.854	60.884	73.986	-141.37	321.67	69.416	-40.907	180.03	-180.79
1.812	132.38	-31.425	33.891	-186.51	-21.428	63.816	76.858	-142.79	323.53	73.208	-47.27	185.15	-187.16
1.814	137.72	-33.828	38.374	-190.23	-25.838	67.394	80.144	-145.39	325.52	77.182	-55.077	189.12	-193.04
1.816	142.39	-36.226	41.999	-194.16	-30.618	70.781	83.741	-149.3	327.6	81.408	-63.487	193.73	-199.13
1.818	146.6	-38.204	45.443	-198.34	-34.987	73.987	87.953	-154.03	329.58	85.145	-73.159	198.51	-204.99
1.82	150.07	-39.548	49.408	-202.79	-39.264	77.623	92.697	-159.04	331.36	89.024	-82.464	202.81	-210.54
1.822	152.6	-40.374	52.611	-207.38	-44.358	81.585	97.922	-163.29	332.74	93.199	-90.266	207.11	-216.17
1.824	155.33	-41.011	56.101	-212.23	-49.027	85.792	103.49	-166.99	334.05	97.456	-98.049	211.18	-220.9
1.826	157.84	-41.043	59.769	-217.45	-54.01	89.745	109.31	-171.29	335.57	102.66	-104.8	215.57	-225.19
1.828	159.21	-41.096	62.387	-222.63	-59.448	93.56	115.09	-175.31	337.24	107.46	-110.24	220.35	-229.08
1.83	160.62	-43.015	65.528	-227.89	-64.751	97.666	120.49	-178.83	338.89	111.1	-114.91	224.65	-232.1
1.832	162.43	-46.447	68.351	-233.48	-71.197	102.12	125.87	-183.78	340.2	115.55	-118.59	228.9	-235.22
1.834	163.83	-50.735	70.998	-239.02	-77.651	107.5	131.73	-189.04	341.22	120.14	-122.74	233.73	-237.87
1.836	164.53	-55.555	75.893	-244.67	-83.772	112.96	138.26	-193.13	342.4	123.7	-127.52	238.38	-239.61
1.838	164.64	-60.541	81.657	-250.58	-90.837	117.71	145.69	-197.54	343.72	127.07	-133.42	242.69	-241.26
1.84	164.73	-66.337	87.525	-256.61	-98.477	122.59	153.53	-202.27	344.46	130.85	-140.69	247.63	-242.56
1.842	166.05	-72.066	93.127	-262.85	-106.66	127.69	161.01	-206.69	344.97	135.67	-147.56	252.82	-243.27
1.844	168.22	-76.883	97.685	-269.09	-114.99	133.14	168.92	-211.56	346.06	140.27	-155.24	258.11	-243.67
1.846	169.35	-81.75	101.59	-275.38	-123.93	139.05	177.78	-217.61	347	143.85	-163.95	264.27	-243.38
1.848	170.79	-86.851	104.41	-281.82	-133.69	145.14	186.54	-224.72	347.73	148.69	-172.07	269.5	-242.19
1.85	173.74	-92.062	108.03	-288.23	-143.31	151.68	194.7	-232.47	349.34	154.54	-180.55	272.95	-241.09
1.852	176.58	-97.209	111.79	-294.82	-153.6	158.42	202.79	-241.77	351.42	160.52	-189.46	276.7	-240.56
1.854	179.92	-102.17	113.81	-301.35	-164.31	165.32	210.98	-251.18	353.72	167.51	-198.46	280.78	-240.02
1.856	183.98	-107.76	117.11	-307.81	-174.87	172.55	218.68	-258.46	356.64	174.18	-207.36	284.75	-239.46
1.858	187.77	-114.77	120.81	-314.57	-186.06	179.49	226.25	-265.6	359.66	180.38	-216.29	289.25	-239.25
1.86	192.15	-123.11	124.18	-321.24	-197.3	186.48	234.35	-273.76	362.87	187.78	-226.64	294.02	-239.72
1.862	197.21	-132.27	129.12	-327.86	-208.23	194.17	242.9	-281.83	366.44	195.54	-236.78	298.83	-241.11
1.864	202.88	-142	133.51	-334.6	-219.44	201.83	252.05	-289.57	369.64	202.74	-245.14	303.57	-243.23
1.866	208.3	-152.19	137.92	-341.24	-231.46	209.05	260.59	-297.45	372.78	210.18	-253.1	308.56	-245.99
1.868	212.41	-163.26	143.25	-347.95	-243.55	216.29	268.07	-305.16	376.31	218.09	-260.88	314.1	-249.6
1.87	217.29	-174.94	148.35	-354.64	-255.06	223.55	276.02	-311.38	379.68	226.38	-268.67	319.11	-254.36
1.872	223.34	-186.21	153.95	-361.19	-267.17	230.98	283.92	-317.58	382.88	235.25	-276.89	323.51	-260.09
1.874	229.14	-198.01	159.73	-367.69	-279.16	238.83	291.62	-325.06	386.11	244.14	-284.96	327.96	-266.13
1.876	235.16	-210.84	166.21	-374.18	-290.56	246.81	299.82	-332.39	389.1	253.08	-293.1	332.17	-272.57
1.878	241.95	-223.81	173.67	-380.74	-302.13	254.79	307.64	-340.05	391.81	262.72	-302.25	336.14	-279.8
1.88	249.79	-237.57	181.44	-387.19	-313.06	262.57	315.18	-348.43	394.01	272.14	-312.59	340.2	-287.62
1.882	258.16	-252.3	189.57	-393.55	-323.73	270.11	323.11	-357.69	395.91	280.82	-323.1	344.75	-295.72
1.884	267.11	-267.12	197.25	-399.91	-334.19	277.57	331.57	-368.07	398.18	289.42	-333.58	349.36	-304.45
1.886	277.38	-282.33	205.54	-405.89	-343.7	284.68	340.03	-377.87	400.81	297.7	-344.26	353.7	-314.2
1.888	287.58	-298.17	214.75	-411.84	-353.52	291.81	347.57	-386.21	403.45	305.62	-354.3	358.27	-324.54
1.89	297.54	-314.11	223.71	-417.91	-363.79	299.07	354.48	-392.11	405.95	313.8	-364	362.39	-335.26
1.892	308.52	-330.21	233.05	-423.52	-373.79	306.1	360.8	-396.34	408.52	322.06	-374.03	366.62	-346.19
1.894	320.32	-346.51	242.87	-429.04	-383.64	313.43	366.79	-401.65	411.27	330.28	-383.83	371.37	-357.38
1.896	332.57	-362.08	253.48	-434.64	-393.41	320.78	373.48	-407.35	413.57	338.58	-393.12	375.25	-368.72
1.898	344.96	-377.09	264.34	-439.88	-402.8	327.72	380.04	-412.87	415.41	346.28	-401.35	379.31	-379.33
1.9	358.22	-392.24	275.78	-445.07	-411.41	334.89	385.75	-418.4	417.24	353.72	-408.48	383.71	-389.82
1.902	372.84	-406.88	289.05	-450.29	-419.74	342.2	391.26	-422.24	418.84	361.15	-416.03	387.5	-400.35
1.904	387.8	-421.07	301.94	-455.23	-427.98	349.36	396.84	-423.48	420.35	367.53	-424.27	391.65	-410.58
1.906	403.55	-435.75	315.04	-460.13	-435.71	356.29	402.26	-423.02	421.93	373.79	-431.72	395.31	-421.63
1.908	419.87	-450.85	329.64	-465.01	-443.06	362.72	407.16	-424.13	423.51	380.71	-438.17	398.34	-432.26
1.91	435.84	-465.29	344.09	-469.53	-449.97	368.99	411.73	-427.97	425.31	387.44	-444.69	402.09	-441.81
1.912	452.69	-479.33	359.41	-473.79	-456.46	375.43	416.48	-432.02	426.96	393.99	-450.9	405.45	-451.89
1.914	469.85	-493.73	375.37	-478.13	-462.42	381.44	421.59	-436.91	428.41	400.27	-456.36	407.59	-461.73
1.916	486.84	-507.35	390.83	-482.33	-468.04	386.84	426.69	-443.07	430.48	406.35	-461.88	409.44	-471.22
1.918	504.52	-520.36	406.07	-486.18	-474.4	392.75	430.85	-448.12	432.76	412	-467.8	411.41	-480.8
1.92	521.86	-533.58	420.21	-489.95	-481.16	399.08	434.83	-451.21	434.89	417.01	-473.92	412.51	-490.07
1.922	539.01	-545.77	434	-493.6	-487.3	405.23	439.53	-452.7	437.45	422.5	-479.57	413.29	-499.6
1.924	556.11	-557.07	447.88	-497.13	-493.05	411.56	443.89	-453.29	440.07	428.27	-484.78	414.93	-508.65
1.926	572.11	-568.19	461.06	-500.73	-498.62	417.36	448.16	-455.07	442.68	434.11	-490.05	416.12	-517.03
1.928	587.81	-578.75	473.88	-504.14	-503.85	422.79	453	-459.65	445.79	440.29	-494.36	417.47	-524.96
1.93	603.3	-589.09	486.38	-507.31	-508.96	428.56	457.45	-464.67	448.82	446.13	-497.64	420.15	-531.61
1.932	618.25	-598.95	498.51	-510.36	-514.08	433.64	461.19	-468.61	451.77	451.81	-500.77	422.95	-537.94
1.934	632.8	-607.48	510.02	-513.37	-519.16	438.17	463.89	-472.92	455.22	457.17	-503.62	425.97	-544.43
1.936	646.3	-614.81	521	-516.32	-524.13	442.74	466.1	-476.16	458.49	462.39	-506.98	429.1	-550.39
1.938	659.63	-622.25	531.84	-518.97	-528.76	447.24	469.39	-477.81	461.42	467.87	-511.8	432.5	-555.64
1.94	672.17	-630.25	542.36	-521.68	-532.93	451.62	472.94	-479.77	464.49	472.75	-516.79	436.42	-559.99
1.942	682.37	-637.62	552.84	-524.3	-536.89	455.61	475.65	-481.99	467.4	477.55	-520.29	439.12	-564.17
1.944	692.46	-644.99	562.84	-526.45	-540.56	459.58	478.24	-485.42	470.19	482.36	-522.63	441.52	-568.08
1.946	703.08	-653.08	572.07	-528.74	-543.66	463.28	480.57	-490.42	472.9	486.57	-524.99	444.38	-571.33
1.948	712.41	-660.5	581.15	-531	-546.39	466.2	482.21	-495.26	475.08	491.06	-527.83	446.27	-574.39
1.95	721.02	-667.04	589.62	-532.9	-549.5	469.03	483.41	-499.26	476.69	495.89	-531.23	448.38	-577.37
1.952	729.68	-673.01	597.58	-534.81	-552.85	471.89	484.85	-502.31	477.79	500.66	-533.98	451.63	-580.52
1.954	737.62	-678.79	605.28	-536.53	-555.56	474.82	487.07	-504.4	478.94	504.93	-535.64	454.59	-583.36
1.956	744.07	-685	612.44	-538.02	-557.97	477.44	489.44	-506	480.4	508.95	-538.1	456.91	-585.53
1.958	749.21	-690.84	619.23	-539.47	-560.11	479.45	491.29	-507.96	481.92	513.3	-541.11	459.17	-587.76
1.96	754.4	-695.98	624.57	-540.8	-561.9	481.85	492.04	-509.69	483.74	516.93	-542.93	461.28	-590.03
1.962	759.72	-700.21	628.34	-542.07	-564.24	484.39	491.78	-510.79	485.6	520.35	-543.95	463.57	-591.77
1.964	763.92	-703.06	632.25	-543.15	-566.62	486.14	491.71	-513.36	487.3	524.1	-545.01	466.58	-592.85
1.966	767.61	-705.14	635.97	-544.2	-568.34	487.41	491.86	-516.45	488.83	527.12	-545.94	468.71	-593.88
1.968	771.64	-706.98	638.44	-545.41	-569.86	488.4	492.09	-517.28	489.96	529.48	-546.26	469.3	-594.89
1.97	775.67	-708.89	639.94	-546.4	-571.42	489.27	492.51	-516.89	491.09	531.21	-546.46	469.9	-595.63
1.972	778.96	-710.24	641.27	-547.23	-573.01	490.8	492.61	-515.92	492.36	533.06	-546.95	470.54	-596.63
1.974	780.84	-710.11	642.53	-548.1	-574.25	493.29	493.1	-514.14	493.76	535.11	-547.41	470.24	-597.47
1.976	782.46	-709.44	642.43	-548.84	-575.25	495.77	494	-513.06	495.26	535.79	-548.36	469.55	-597.55
1.978	784.32	-709.01	641.3	-549.41	-576.36	497.7	494.57	-513.68	496.61	536.01	-549.55	469.37	-597.08
1.98	785.51	-708.99	640.26	-549.78	-577.23	499.38	495.87	-515.3	498.18	536.69	-550.44	468.89	-596.55
1.982	786.46	-708.92	638.71	-550	-578.11	500.93	498.23	-516.43	499.72	536.96	-551.11	468.35	-596.77
1.984	786.43	-708.03	636.91	-550.25	-578.83	502.77	500.73	-517.32	501.24	536.6	-551.91	469.05	-597.22
1.986	785.31	-706.94	634.87	-550.42	-579.03	504.25	502.53	-519.13	503.06	535.7	-554.46	469.59	-597.27
1.988	784.42	-705.02	631.88	-550.38	-579.18	504.74	503.49	-520.77	504.43	535.15	-557.68	469.99	-597.27
1.99	782.77	-702.03	628.49	-550.29	-579.24	505.08	504.34	-521.36	505.62	534.83	-559.21	471.35	-597.15
1.992	780.43	-700.04	624.47	-550.22	-579.33	505.38	504.43	-521.11	506.56	534.01	-560.27	472.13	-597.01
1.994	777.85	-698.54	619.84	-550.04	-579.3	505.32	503.63	-520.29	506.94	533.58	-561.38	472.29	-596.58
1.996	775.04	-696.53	615.08	-549.85	-578.78	504.94	503.64	-519.97	507.59	533.12	-562.62	472.42	-595.86
1.998	773.61	-694.46	610.17	-549.72	-578.82	504.65	503.97	-520.14	508.06	531.78	-564.16	472.79	-595.04
2	771.11	-692.08	605.81	-549.5	-579.44	504.78	503.49	-521.36	508.36	530.64	-564.3	473.55	-593.61
2.002	766.03	-689.9	601.32	-549.32	-579.48	504.76	502.97	-523.8	509.03	529.88	-564.25	473.45	-592.34
2.004	761.58	-687.41	596.4	-549.17	-578.94	504.3	502.6	-524.42	509.82	528.86	-564.5	473.91	-591
2.006	756.62	-684.09	592.4	-548.83	-578.09	503.39	501.95	-522.88	510.88	527.89	-563.15	475.2	-588.84
2.008	749.77	-681.24	588.61	-548.59	-577.29	502.36	501.04	-521.23	511.4	527.18	-562.43	475.36	-586.46
2.01	743.42	-679.02	584.44	-548.27	-576.44	501.57	499.78	-519.02	511.53	526.24	-563.23	475.65	-583.82
2.012	737.9	-677.42	580.79	-547.69	-575.15	500.37	498.46	-517.74	512.2	524.39	-563.41	475.88	-581.15
2.014	732.36	-676.04	578.15	-547.28	-573.84	499.16	497.29	-518.8	512.58	521.58	-563.2	474.9	-578.12
2.016	727.04	-673.42	575.69	-546.87	-572.38	498.13	496.01	-520.3	512.59	519.05	-562.7	474.07	-574.47
2.018	721.92	-669.7	572.12	-546.18	-570.62	496.63	494.7	-521.42	512.46	517.27	-562.02	473.29	-571.14
2.02	716.36	-665.39	568.71	-545.47	-568.98	495.28	493.23	-521.35	511.97	515.31	-562	472.8	-567.82
2.022	710.89	-660.95	565.93	-544.67	-567.2	494.02	491.43	-519.6	511.44	513.37	-562.31	473.42	-564.25
2.024	705.51	-656.8	562.45	-543.85	-565.54	492.62	489.71	-517.85	510.67	511.14	-562.19	474.02	-560.65
2.026	699.4	-652.13	559.05	-542.94	-564.42	491.31	488.17	-516.8	509.57	508.35	-561.02	474.08	-557.26
2.028	694.22	-647.2	555.55	-541.82	-563.35	489.54	486.54	-516.44	508.59	506.37	-559.81	473.91	-554.14
2.03	689.23	-642.81	551.45	-540.77	-561.78	487.65	484.81	-516.31	507.92	504.62	-558.93	473.55	-550.02
2.032	682.9	-638.12	547.46	-539.63	-559.44	485.97	482.44	-516.15	507.07	502.38	-557.32	473.16	-545.79
2.034	676.98	-632.81	543.27	-538.33	-556.79	483.83	479.64	-517.1	505.49	500.44	-556.91	472.09	-542.03
2.036	670.21	-627.63	538.88	-537.03	-554.29	481.27	478.09	-518.04	503.59	498.43	-557.94	470.12	-537.75
2.038	662.86	-623.18	534.17	-535.66	-552.05	478.83	477.2	-517.18	501.6	496.1	-558.23	468.14	-533.85
2.04	657.24	-619.28	529.09	-534.33	-550.24	476.33	475.79	-515.37	499.35	493.58	-558.06	465.45	-530.29
2.042	651.04	-615.19	524.31	-532.91	-547.76	473.61	474.85	-513.42	496.8	491.17	-556.37	461.96	-526.91
2.044	644.55	-610.86	519.58	-531.35	-544.38	470.93	473.5	-511.92	493.92	488.65	-552.75	459.59	-523.69
2.046	638.98	-606.57	515.18	-529.88	-541.56	467.79	471.22	-511.58	491.14	485.58	-549.02	457.4	-520.08
2.048	632.38	-602.3	510.94	-528.4	-538.9	464.25	469.79	-511.73	488.51	482.76	-545.34	454.87	-517.2
2.05	625.66	-597.9	505.57	-526.89	-535.96	460.96	468.97	-511.57	485.76	479.23	-542.26	453.57	-514.38
2.052	619.83	-593.07	499.43	-525.34	-533.4	457.25	467.93	-509.88	483.12	474.79	-539.78	452.45	-511.37
2.054	614.34	-587.92	493.19	-523.76	-530.47	453.79	466.68	-505.53	480.51	471.04	-536.38	451.22	-509.24
2.056	608.55	-582.48	486.7	-522.27	-527.24	451.19	465.44	-500.28	477.74	467	-531.84	450.17	-506.88
2.058	601.49	-576.64	480.97	-520.64	-524.49	448.12	464.26	-495.84	474.84	463.24	-527.18	448.12	-504.72
2.06	594.86	-570.93	476.2	-519.01	-521.82	444.87	462.11	-491.97	471.66	460.03	-523.3	445.62	-502.97
2.062	589.13	-565.35	470.52	-517.44	-519.33	441.76	460.02	-488.8	468.61	455.22	-518.93	443.02	-500.61
2.064	581.85	-560.16	464.27	-515.78	-516.96	438.63	459.52	-486.14	465.78	450.16	-513.65	440.34	-498.14
2.066	574.02	-555.83	458.3	-514.38	-514.49	436.24	458.88	-484	462.61	445.53	-509.64	438.57	-495.62
2.068	566.85	-551.63	452.2	-512.94	-512.15	434	457.21	-481.97	459.38	441.18	-507.17	437.21	-493.27
2.07	559.93	-547.43	446.92	-511.21	-509.43	431.46	455.06	-478.05	456.23	437.77	-505.2	435.53	-490.71
2.072	554.28	-542.67	441.93	-509.72	-506.56	428.56	452.33	-472.5	452.79	433.82	-502.87	433.51	-487.81
2.074	548.68	-536.62	436.63	-508.3	-504.04	424.28	449.71	-467.44	449.57	429.98	-500.16	431.44	-485.33
2.076	542.47	-530.42	431.94	-506.62	-501.73	419.62	447.41	-462.67	446.53	426.92	-497.76	429.95	-482.05
2.078	537.99	-524.24	426.71	-504.98	-499.56	415.75	444.59	-457.76	443.09	423.19	-495.35	428.6	-478.97
2.08	534.64	-517.97	420.41	-503.36	-497.47	411.83	441.47	-454.39	439.43	419.28	-493.46	427.27	-476.89
2.082	530.73	-511.97	413.96	-501.67	-495.53	407.73	439.17	-453.16	435.37	415.28	-491.09	426.55	-473.73
2.084	525.96	-505.55	407.77	-500.06	-493.28	403.76	437.36	-452.91	430.76	411.2	-485.94	426.13	-470.56
2.086	520.98	-499.32	402.15	-498.42	-490.56	399.8	435.02	-452.23	426.16	407.41	-479.64	425.82	-468.28
2.088	517.37	-493.5	396.63	-496.51	-488.63	395.91	433.02	-448.99	421.58	403.62	-474.09	424.98	-465.79
2.09	513.64	-487.47	391.81	-494.61	-487.79	391.94	431.83	-443.45	416.67	400.46	-469.5	423.59	-463.77
2.092	509.15	-482.01	387.95	-492.97	-487.4	387.95	430.38	-438.04	411.65	397.81	-465.66	422.76	-461.59
2.094	505.06	-477.15	383.65	-491.25	-486.92	383.97	428.82	-433.3	406.92	395.17	-460.65	422.43	-458.57
2.096	500.83	-473.03	379.1	-489.37	-485.77	379.66	427.38	-429.76	402.4	392.22	-454.31	422.13	-456.02
2.098	497.57	-469.89	374.82	-487.5	-484.26	375.26	425.62	-427.32	398.14	388.95	-447.7	421.02	-453.53
2.1	494.08	-466.8	370.64	-485.6	-482.87	371.44	423.48	-424.66	394.54	386.23	-440.1	418.5	-450.54
2.102	488.47	-463.55	366.01	-483.59	-481.05	367.93	421.36	-422.53	391.3	383.52	-432.07	415.21	-447.99
2.104	483.31	-459.79	360.74	-481.44	-478.57	364.08	419.93	-420.71	388.14	380.91	-424.54	411.61	-445.4
2.106	479.07	-455.95	356.19	-479.2	-476.58	359.95	418.83	-418.17	385.28	379.1	-416.77	408.33	-442.62
2.108	475.02	-453.02	351.74	-477.11	-474.83	356.07	417.61	-415.86	382.44	376.67	-408.76	404.87	-440.25
2.11	471.12	-450.49	346.85	-475.12	-471.05	352.59	416.22	-414.22	379.32	373.29	-401.33	401.38	-437.02
2.112	467.21	-447.57	342.57	-472.98	-466.08	349.04	413.97	-413.31	376.25	370.01	-394.23	398.59	-433.23
2.114	464.56	-443.9	337.84	-470.73	-462.08	345.38	410.92	-412.93	373.51	366.61	-387.09	394.25	-429.85
2.116	462.14	-440.04	333.13	-468.51	-457.97	342	407.92	-411.97	370.58	362.55	-380.63	389.62	-426.26
2.118	458.74	-436.07	329.16	-466.28	-453.71	338.45	405.15	-410.49	367.26	358.45	-375.19	387.17	-423.07
2.12	455.5	-431.69	324.8	-463.96	-450.24	334.8	402.53	-409.08	363.93	354.08	-370.82	384.32	-419.92
2.122	452.5	-427.76	321.81	-461.6	-447.03	331.5	400.04	-406.47	360.5	348.71	-367.66	381.67	-416.26
2.124	449.92	-423.37	319.07	-459.26	-443.94	327.98	397.54	-401.87	357.22	343.96	-364.91	379.9	-413.29
2.126	447.18	-418.32	314.1	-456.97	-440.75	324.61	394.92	-397.19	354.16	339.86	-362.33	377.39	-410.11
2.128	443.51	-413.48	310.12	-454.68	-437.44	321.74	392.28	-393.43	350.81	335.03	-359.98	375.34	-406.2
2.13	439.93	-408.11	307.21	-452.27	-434.11	318.16	389.92	-390.18	347.65	330.08	-357.58	372.99	-402.48
2.132	436.1	-403.64	303.06	-449.86	-430.83	314.05	387.5	-386.34	344.73	324.88	-355.91	370.85	-399.13
2.134	431.44	-400.16	299.35	-447.47	-428.61	310.07	384.68	-380.63	341.7	319.9	-354.77	370.36	-396.53
2.136	427.04	-395.92	296.26	-444.94	-427.35	305.89	381.81	-375.36	338.99	315.37	-353.16	369.44	-393.98
2.138	423.34	-392.2	292.93	-442.39	-427.18	301.7	378.5	-370.84	336.56	310.32	-351.31	368.37	-391.17
2.14	419.95	-388.95	289.89	-439.91	-428.45	297.69	374.78	-364.19	334.2	305.35	-348.84	367.92	-388.81
2.142	416.48	-385.46	287.53	-437.42	-429.07	294.03	371.18	-357.93	332.03	300.03	-345.41	367.48	-386.12
2.144	413.07	-382.3	285.45	-434.95	-428.09	290.59	367.25	-354.27	329.89	295.52	-340.65	366.88	-383.23
2.146	410.02	-378.93	282.7	-432.5	-426.21	286.92	363.91	-351.83	327.58	292.65	-335.01	365.84	-380.52
2.148	406.7	-375.63	279.86	-430.01	-423.5	283.08	361.58	-350.33	325.22	288.73	-331.05	365.57	-377.48
2.15	402.49	-372.21	276.9	-427.56	-420.45	278.91	358.63	-348.34	322.8	285.41	-328.23	365.28	-375.45
2.152	398.13	-368.11	273.04	-425.2	-417.31	275.13	355.66	-345.69	319.98	283.93	-325.17	364.06	-374.42
2.154	394.33	-364.31	269.44	-422.74	-414.35	271.92	353	-343.51	317.18	281.49	-323.06	363.11	-373.12
2.156	391.14	-360.29	266.07	-420.23	-411.76	268.1	350.12	-340.66	314.73	278.52	-320.76	361.19	-372.06
2.158	387.93	-355.56	262.82	-417.91	-408.75	264.35	347.9	-337.7	311.99	275.72	-317.81	358.71	-370.82
2.16	384.01	-351.48	260.01	-415.65	-405.01	260.87	345.69	-335.49	309.07	272.44	-314.94	357.98	-369.29
2.162	380.36	-348.29	256.98	-413.37	-401.22	257.09	343.23	-333.25	306.7	269.42	-310.72	358.46	-368.23
2.164	376.93	-344.78	254.47	-411.19	-397.99	253.55	340.99	-331.97	304.7	266.48	-305.62	358.9	-366.77
2.166	373.77	-340.69	252.48	-409.04	-394.63	249.97	338.71	-331.57	303.09	263.1	-301.11	358.71	-364.99
2.168	372.93	-336.89	250.91	-406.88	-391.32	246.26	337.4	-329.37	302.13	259.95	-297.85	358.44	-363.33
2.17	373.43	-333.32	250.28	-404.64	-389.23	242.75	336.51	-325.47	301.01	257.28	-295.66	358.37	-361.02
2.172	373.63	-329.55	249.15	-402.35	-386.93	239.32	335.32	-322.62	299.44	254.73	-293.2	357.42	-358.24
2.174	373.42	-326.11	247.51	-400.14	-384.04	236.05	334.55	-320.6	298.07	252.63	-290.79	355.49	-354.94
2.176	372.27	-323.35	245.72	-397.83	-382.39	232.6	333.55	-318.45	296.57	250.71	-288.41	352.94	-351.02
2.178	371.85	-320.83	242.97	-395.41	-381.05	229.05	333.13	-316.56	294.88	248.8	-285.13	350.07	-346.74
2.18	372.52	-318.66	239.81	-393.08	-379.39	225.58	333.32	-314.46	293.49	246.85	-281.79	348	-341.73
2.182	372.84	-317.3	236.77	-390.7	-378.33	222.06	332.23	-312.42	291.78	243.56	-279.36	346.79	-336.81
2.184	373.33	-315.91	234.05	-388.16	-377.3	218.86	330.79	-309.84	289.83	240.03	-278.27	345.32	-332.65
2.186	373.66	-314.38	230.85	-385.64	-375.62	215.32	329.15	-305.33	288.36	237.55	-277.55	343.46	-328.98
2.188	372.96	-313.47	226.8	-383.18	-374.01	211.34	327.07	-299.89	286.98	234.8	-276.54	342.05	-325.74
2.19	371.09	-312.83	223.19	-380.53	-373.19	208.33	326.04	-293.64	285.55	231.75	-275.71	340.97	-322.26
2.192	368.4	-312.43	219.89	-377.93	-372.09	205.72	324.86	-286.77	284.36	228.99	-273.85	340.15	-318.71
2.194	365.6	-311.89	216.57	-375.49	-369.73	202.22	322.58	-279.94	283.17	226.37	-270.82	339.77	-315.14
2.196	361.99	-310.94	213.1	-372.9	-367.54	198.51	320.39	-273.3	281.84	223.56	-267.29	338.73	-311.04
2.198	357.92	-310.69	209.51	-370.43	-366.11	195.14	317.96	-268.47	280.62	220.6	-262.72	336.69	-307.38
2.2	353.18	-310.38	206.91	-368.04	-364.24	191.74	314.56	-265.23	279.38	217.33	-257.9	335.02	-304.35
2.202	346.68	-309.44	205.4	-365.45	-361.8	188.78	310.94	-261.5	278.2	212.38	-253.28	334.32	-301.49
2.204	340.04	-308.62	205.13	-363.01	-359.25	186.31	307.98	-257.01	277.22	206.77	-248.33	334.03	-299.12
2.206	333.38	-306.98	205.82	-360.55	-356.78	183.36	305.56	-252.75	275.72	201.9	-242.94	333.68	-296.82
2.208	326.69	-304.71	206.74	-357.89	-354.52	179.99	303.35	-248.21	274.08	196.57	-237.45	333.24	-294.68
2.21	321.6	-302.38	208.53	-355.28	-352.32	176.69	301.66	-242.29	272.81	190.89	-233.14	333.14	-293.15
2.212	316.67	-298.9	210.45	-352.58	-350.34	173.77	300.21	-237.75	271.08	185.41	-229.92	332.98	-291.5
2.214	311.73	-295.19	211.86	-349.78	-347.72	171.16	298.41	-235.63	269.26	179.83	-226.51	331.53	-289.39
2.216	307.91	-291.93	213.1	-346.98	-343.96	168.12	295.9	-233.09	267.81	174.43	-222.38	329.81	-287.64
2.218	304.06	-287.68	213.5	-344.12	-340.75	165.07	292.56	-230.11	266.48	169.96	-217.55	328.91	-286.72
2.22	300.28	-282.81	213.3	-341.23	-337.19	162.43	289.39	-226.32	265.69	166.41	-213.07	328.13	-286.18
2.222	296.79	-278.24	212.67	-338.43	-332.72	159.69	286.4	-221.46	265.15	162.63	-209.47	327.65	-285.78
2.224	293.82	-273.71	211.48	-335.51	-330	156.97	283.09	-217.79	264.58	159.24	-206.27	327.07	-285.5
2.226	292.47	-269.53	209.85	-332.38	-327.78	153.99	280.64	-216.13	264.35	156.36	-203.56	325.73	-285.01
2.228	291.54	-265.99	207.68	-329.35	-324.66	150.58	278.96	-215.47	264.25	153.56	-201.53	324.08	-284.28
2.23	290.46	-263.09	205.58	-326.36	-322.41	147.25	277.19	-214.06	264.11	151.81	-199.7	321.73	-283.75
2.232	290.24	-261.36	203.05	-323.37	-320.07	143.96	275.6	-213.29	263.94	149.34	-197.35	318.96	-283.47
2.234	289.27	-260.7	199.78	-320.65	-317.48	140.88	273.3	-215.15	263.66	146.14	-194.61	316.46	-283.05
2.236	286.57	-260.4	197.51	-317.88	-315.63	138.03	270.16	-217.4	263.66	144.09	-191.69	314.31	-282.47
2.238	283.67	-260.7	195.95	-315.01	-313.45	134.74	267.36	-218.34	263.78	141.74	-188.5	312.88	-281.73
2.24	280.44	-261.07	193.6	-312.26	-310.7	130.88	264.59	-216.27	263.66	139.92	-184.99	311.9	-280.47
2.242	276.97	-259.83	191.27	-309.5	-307.41	127.16	261.81	-211.72	263.35	138.75	-180.89	311.67	-278.79
2.244	274.65	-257.36	189.85	-306.94	-303.75	124.12	259.94	-208.4	262.77	136.94	-176.63	311.27	-276.61
2.246	272.9	-254.91	188.2	-304.5	-300.09	121.3	258.99	-205.9	261.98	135.52	-172.53	309.47	-273.63
2.248	271.5	-252.27	185.73	-302.03	-296.53	118.33	257.97	-202.99	261.2	133.61	-169.13	307.66	-270
2.25	270.75	-249.89	183.66	-299.62	-294.23	115.59	256.06	-199.71	260.26	131.95	-167.69	306.18	-266.22
2.252	270.04	-248.37	182.33	-297.08	-292.5	112.61	253.47	-195.86	259.17	131.13	-166.68	305.26	-262.73
2.254	269.5	-246.72	181.27	-294.64	-289.6	109.09	250.61	-192.3	257.95	129.02	-164.95	305.13	-258.85
2.256	268.84	-244.63	180.19	-292.26	-286.37	105.99	247.58	-188.57	256.52	126.94	-163.65	304.32	-254.61
2.258	268.78	-242.2	178.5	-289.72	-283.99	102.93	244.29	-184.85	254.9	124.32	-162.03	303.39	-251.2
2.26	271.17	-238.83	176.23	-287.33	-282.87	99.554	240.98	-182.48	253.1	119.95	-159.21	303.03	-248.21
2.262	273.32	-234.87	174.24	-284.8	-282.8	96.804	238.11	-181.99	251.53	115.66	-155.04	303.06	-245.34
2.264	272.87	-230.06	173.2	-282.03	-283.52	93.921	235.02	-182.29	250.05	110.83	-149.9	303.77	-243.17
2.266	273.46	-224.44	172.35	-279.41	-285.26	90.934	232.13	-181.12	248.41	105.98	-145.33	304.16	-241.07
2.268	275.35	-220.16	171.4	-276.57	-287.68	88.656	230.29	-179.36	246.9	101.61	-141	304.17	-239.13
2.27	275.06	-216.98	171.92	-273.57	-290.47	85.935	228	-177.68	245.22	96.924	-136.92	304.51	-237.86
2.272	274	-213.61	172.9	-270.68	-292.51	82.949	225.03	-175.13	243.68	93.605	-133.95	304.91	-236.32
2.274	273.25	-210.71	173.19	-267.75	-292.39	79.871	221.94	-172.6	242.46	90.139	-130.09	305.53	-234.61
2.276	270.92	-207.77	174.4	-264.8	-291.08	76.09	218.6	-169.47	240.87	84.921	-124.51	306.05	-233.47
2.278	267.45	-204.42	176.55	-261.82	-289.17	72.626	215.6	-167.14	239.49	80.717	-118.89	306.18	-232.43
2.28	262.94	-200.68	178.62	-258.88	-285.8	69.195	211.82	-167.64	238.34	77.602	-113.43	305.65	-231.14
2.282	257.89	-195.98	180.55	-255.83	-282.26	65.311	207.08	-168.01	237.1	74.46	-107.74	304.4	-230.05
2.284	254.78	-191.37	182.9	-252.64	-279.41	61.65	203.33	-166.61	236.02	71.78	-102.06	303.28	-229.74
2.286	252.64	-187.56	185.09	-249.64	-275.87	57.958	200.28	-164.61	234.74	69.178	-96.711	301.86	-229.87
2.288	248.8	-184.69	186.12	-246.67	-271.91	54.124	197.75	-163.39	233.76	66.643	-92.203	300.21	-229.98
2.29	243.82	-182.87	187.54	-243.52	-267.57	49.913	196.24	-161.82	232.84	64.09	-89.547	298.65	-230.12
2.292	239.56	-180.34	189.55	-240.25	-261.79	45.407	195.49	-158.77	231.37	61.096	-89.343	295.51	-229.65
2.294	235.94	-177.26	190.88	-236.98	-255.79	40.954	195.67	-157.33	230.41	58.408	-90.802	291.56	-228.55
2.296	231.42	-175.26	192.77	-233.88	-249.76	36.01	195.72	-156.66	229.54	56.079	-92.682	288.43	-227.47
2.298	225.51	-173.5	195.26	-230.72	-243.5	31.011	194.8	-155.07	228.27	53.76	-93.496	284.88	-226.26
2.3	219.09	-172.26	196.98	-227.43	-238.44	26.453	193.85	-155.55	227.08	52.399	-92.626	281.08	-225.61
2.302	213.13	-172.29	197.97	-224.26	-234.21	22.156	192.75	-156.21	225.73	52.155	-90.715	277.96	-224.7
2.304	207.02	-171.54	198.38	-221.18	-230.63	17.702	191	-153.95	224.35	51.527	-88.107	275.03	-222.78
2.306	200.72	-169.12	197.83	-218.11	-227.75	12.84	189.23	-150.03	222.82	49.832	-85.693	272.29	-221.66
2.308	196.2	-166.33	196.43	-214.96	-224.28	9.1124	187.33	-145.7	221.12	47.675	-83.225	269.31	-220.18
2.31	192.43	-163.92	195.11	-211.8	-220.87	6.362	184.46	-141.24	219.48	45.056	-79.142	266.2	-217.77
2.312	187.47	-161.76	193.45	-208.69	-217.97	3.0522	181.59	-136.24	217.39	41.606	-74.406	263.73	-216.4
2.314	182.18	-159.81	191.39	-205.56	-215.11	0.021911	179.5	-132.27	215.44	37.541	-69.739	261.46	-214.92
2.316	176.81	-158.6	189.7	-202.63	-212.31	-2.783	176.93	-130.91	214	33.318	-64.464	259.41	-213.01
2.318	171.46	-158.05	187.07	-199.83	-209.21	-6.2248	174.14	-130.89	212.39	29.778	-59.222	257.74	-212.08
2.32	167.02	-157.31	183.72	-196.91	-206.15	-9.643	171.62	-130.23	210.59	27.611	-54.152	256.3	-211.04
2.322	163.18	-156.66	180.79	-193.93	-203.8	-13.059	168.57	-126.18	208.45	26.45	-49.947	255.44	-209.28
2.324	158.86	-156.51	176.96	-190.76	-202.21	-16.888	165.6	-119.34	206.12	25.442	-47.171	255.2	-207.93
2.326	153.85	-156.25	172.52	-187.48	-200.54	-20.5	163.12	-112.8	203.69	23.635	-44.149	255.32	-206.67
2.328	149.21	-155.43	167.79	-184.34	-198.08	-23.842	160.41	-106.1	200.91	20.8	-40.853	255.35	-204.25
2.33	145.22	-154.34	161.53	-181.21	-195.91	-27.435	157.04	-100.29	198.2	17.751	-38.09	255.44	-201.07
2.332	141.89	-153.31	154.37	-178.11	-194.71	-30.381	153.3	-96.864	195.59	14.509	-35.246	256.44	-197.39
2.334	139.75	-151.71	147.37	-175.05	-193.8	-32.751	149.87	-93.035	192.92	10.556	-32.054	258.04	-193.02
2.336	137.53	-149.06	141.26	-171.98	-192.6	-35.967	146.99	-89.406	190.48	6.3471	-28.383	259.37	-188.99
2.338	134.42	-145.74	136.15	-168.83	-190.63	-39.476	144.93	-87.454	188.28	2.4936	-24.791	260.03	-184.79
2.34	131.63	-142.02	131.8	-165.49	-187.75	-43.143	143.07	-84.656	186.1	-1.049	-21.683	260.46	-179.95
2.342	129.61	-138.06	129.14	-162.17	-185.19	-47.249	140.87	-82.417	183.85	-4.3848	-17.769	260.49	-174.94
2.344	127.2	-133.91	127.99	-159.01	-183.29	-51.093	139.77	-83.429	181.69	-6.8179	-13.192	259.46	-169.29
2.346	124.16	-129.41	127.67	-155.99	-180.77	-55.428	139.48	-86.231	179.4	-8.02	-9.1148	258.24	-164
2.348	122.03	-124.18	128	-152.97	-178.57	-59.809	138.45	-88.725	176.83	-9.355	-4.7873	256.27	-159.16
2.35	120.26	-118.55	128.21	-149.87	-177.29	-63.106	137.23	-89.702	174.42	-11.295	-0.33271	253.37	-153.88
2.352	116.78	-113.78	128.77	-146.94	-175.47	-66.277	135.72	-90.079	172.03	-12.306	3.8295	251.37	-149.15
2.354	111.71	-109.79	129.76	-143.92	-173.33	-69.577	133.33	-89.593	169.51	-12.584	9.3184	249.04	-144.53
2.356	106.2	-105.67	130.27	-140.81	-170.6	-72.64	130.59	-86.814	167.14	-13.671	15.134	245.65	-140.03
2.358	101.32	-101.59	130.75	-137.92	-167.54	-75.203	128.18	-84.225	164.88	-14.556	18.951	242.61	-136.64
2.36	96.343	-97.958	130.99	-134.82	-165.38	-77.377	126.2	-82.46	162.85	-14.621	21.248	239.96	-133.77
2.362	90.424	-94.515	131.04	-131.67	-162.4	-79.736	123.78	-80.433	160.94	-15.922	22.853	238.26	-131.58
2.364	85.968	-90.256	131.53	-128.71	-159.36	-81.902	121.59	-79.141	158.93	-18.379	24.228	237.42	-129.97
2.366	83.247	-85.606	131.04	-125.61	-157.64	-84.456	120.6	-76.735	157.09	-20.161	25.524	236.87	-128.75
2.368	79.56	-81.673	129.59	-122.55	-155.41	-87.585	119.1	-71.748	155.34	-21.296	27.063	236.82	-128.38
2.37	74.968	-77.849	128.35	-119.54	-152.92	-89.983	116.21	-65.449	153.44	-22.302	29.163	236.4	-128.31
2.372	69.92	-74.524	126.6	-116.44	-151.11	-92.119	113.28	-59.285	151.32	-24.1	30.98	235.13	-128.08
2.374	63.766	-71.91	124.7	-113.32	-150.19	-94.586	110.96	-54.944	149.01	-26.012	33.285	233.61	-127.32
2.376	57.83	-69.321	123.44	-109.96	-149.62	-96.986	108.68	-52.5	146.85	-27.001	35.671	232.38	-126.39
2.378	52.929	-67.938	122.37	-106.57	-147.74	-99.693	106.38	-51.517	144.95	-29.891	36.754	231.23	-125.72
2.38	47.492	-67.249	121.37	-103.43	-145.21	-102.92	104.34	-51.616	142.97	-34.354	38.07	229.66	-124.54
2.382	42.004	-66.039	120.03	-100.29	-142.38	-106.08	101.96	-50.827	140.99	-37.632	39.121	227.88	-123.67
2.384	38.795	-65.258	118.17	-97.174	-138.77	-108.96	100.07	-48.244	139.16	-40.968	39.846	225.88	-123.8
2.386	37.818	-64.65	116.17	-94.215	-135.02	-111.96	98.946	-45.394	137.12	-44.369	41.881	224.6	-123.35
2.388	37.759	-64.419	114.52	-91.083	-130.87	-115.01	96.085	-43.836	134.76	-48.072	43.17	224.1	-122.31
2.39	36.97	-65.34	113.97	-87.919	-126.98	-118.05	92.388	-43.601	132.29	-52.951	42.786	223.1	-121.32
2.392	34.254	-66.371	113.79	-84.901	-124.63	-121.19	90.272	-43.408	129.53	-56.988	41.898	222.36	-119.71
2.394	30.954	-67.052	112.52	-81.702	-123.12	-123.79	88.968	-41.218	126.54	-60.202	41.757	221.48	-117.72
2.396	28.379	-66.206	109.87	-78.619	-121.69	-125.93	87.944	-38.41	123.74	-63.34	43.308	219.39	-116.04
2.398	26.344	-62.712	106.94	-75.658	-120.8	-128.04	86.769	-37.172	121.09	-66.501	44.908	217.79	-114.41
2.4	25.75	-58.604	104.93	-72.36	-120.24	-129.74	84.645	-35.421	118.37	-69.71	45.538	217.13	-113.02
2.402	27.094	-54.869	102.78	-69.205	-119.16	-131.08	81.961	-32.725	115.86	-71.627	45.152	215.66	-111.86
2.404	28.841	-50.597	99.444	-66.204	-118.21	-132.7	79.631	-28.215	114.05	-73.341	44.765	213.95	-110.04
2.406	30.963	-46.532	95.674	-63.173	-117.59	-134.72	78.328	-20.585	112.47	-75.331	46.48	213.76	-108.04
2.408	33.614	-43.164	91.77	-60.488	-117.07	-136.42	77.338	-13.858	110.89	-77.149	48.398	213.18	-106.44
2.41	34.762	-39.582	87.554	-57.875	-117.29	-137.91	76.027	-9.3336	109.75	-80.194	48.806	211.13	-104.19
2.412	34.433	-35.619	83.772	-55.144	-117.54	-139.51	74.227	-6.9825	108.67	-82.756	50.05	209.4	-101.07
2.414	33.741	-31.742	81.423	-52.268	-117.17	-140.75	71.337	-6.7223	107.54	-84.486	53.356	206.83	-97.492
2.416	32.003	-28.334	79.5	-49.29	-116.21	-142.2	68.057	-4.9449	106.73	-86.925	56.927	203.41	-93.874
2.418	29.43	-25.091	77.602	-46.384	-113.84	-143.79	64.97	-2.5464	105.7	-89.457	59.934	200.5	-90.676
2.42	27.214	-21.397	76.884	-43.364	-110.13	-145.15	62.063	-0.0071235	104.5	-92.78	63.712	196.99	-87.488
2.422	25.622	-17.543	75.687	-40.724	-106.75	-146.8	59.652	3.7792	103.4	-95.82	66.944	193.98	-84.167
2.424	23.382	-13.833	74.095	-38.44	-105.59	-147.53	57.182	6.2882	101.82	-97.528	68.853	191.73	-80.947
2.426	20.317	-10.948	74.045	-35.834	-105.86	-147.96	55.095	9.4036	99.838	-99.069	70.043	188.53	-78.084
2.428	18.291	-9.7324	73.451	-33.473	-105.43	-149.92	54.166	12.987	97.929	-99.89	68.805	185.24	-75.742
2.43	16.029	-9.4772	71.992	-31.391	-103.64	-151.88	53.34	12.648	95.857	-100.67	67.113	182.12	-73.611
2.432	11.541	-9.2168	71.167	-29.024	-100.8	-153.31	52.189	10.471	93.73	-101.26	66.35	178.74	-72.145
2.434	5.6574	-8.1605	70.52	-26.63	-97.984	-154.72	51.203	9.1501	91.927	-100.45	65.116	175.54	-71.805
2.436	-1.3973	-6.4887	69.957	-24.339	-95.339	-155.95	50.408	9.0968	90.177	-99.888	65.223	172.69	-71.733
2.438	-8.7423	-5.261	68.587	-22.006	-92.769	-157.16	49.301	11.291	88.501	-100.01	65.618	169.75	-71.306
2.44	-15.529	-4.0396	66.62	-19.551	-90.971	-157.74	47.487	13.29	87.298	-100.13	65.168	166.75	-70.943
2.442	-22.511	-2.8758	65.401	-17.162	-88.802	-158.16	45.536	12.87	86.256	-100.11	65.749	165.18	-70.786
2.444	-29.334	-1.7507	64.312	-14.814	-86.278	-158.6	43.523	12.402	85.285	-99.852	66.503	165.29	-69.783
2.446	-35.189	-0.13587	63.408	-12.274	-83.807	-158.45	41.329	13.564	84.569	-99.924	67.005	166.68	-67.946
2.448	-39.36	0.72972	62.88	-9.86	-79.884	-158.3	39.881	15.319	83.803	-100.26	67.963	169.06	-66.097
2.45	-42.078	1.2806	62.213	-7.6549	-75.798	-158.33	38.939	17.185	83.16	-100.87	70.424	171.25	-63.826
2.452	-44.072	2.8248	61.58	-5.4308	-72.903	-158.86	37.766	18.71	82.537	-101.98	73.265	173.7	-61.89
2.454	-44.744	4.8428	61.442	-3.1073	-70.264	-159.6	36.991	19.931	81.561	-103.35	73.621	176.45	-60.979
2.456	-45.149	7.574	61.819	-0.76796	-67.886	-159.76	36.775	22.178	80.542	-105.25	73.827	178.54	-59.763
2.458	-45.463	11.26	61.719	1.4726	-65.833	-159.81	36.514	25.495	79.206	-107.66	73.999	179.74	-58.155
2.46	-43.954	15.481	61.428	3.8939	-64.106	-159.64	36.25	29.167	77.41	-110.01	72.279	179.04	-56.722
2.462	-43.341	19.534	60.529	6.3699	-62.328	-159.7	36.156	32.308	75.463	-111.58	72.541	176.92	-54.964
2.464	-44.752	23.324	57.683	8.5887	-60.663	-160.36	36.06	33.465	73.061	-113.18	75.779	174.65	-53.114
2.466	-45.199	27.732	55.229	10.798	-60.555	-160.73	35.751	30.843	70.263	-115.58	80.394	171.91	-52.036
2.468	-46.375	32.195	53.28	13.152	-60.507	-161.38	35.328	24.901	67.462	-117.02	86.788	168.82	-51.169
2.47	-49.234	36.521	50.131	15.553	-58.446	-162	34.679	20.596	64.813	-118.16	93.133	166.01	-50.021
2.472	-50.502	40.127	47.19	17.673	-55.574	-161.88	33.574	20.284	62.283	-120.69	96.836	163.62	-49.65
2.474	-50.116	42.08	43.579	19.491	-52.517	-161.88	32.426	22.452	59.962	-122.22	98.007	160.3	-49.484
2.476	-49.153	44.722	38.84	21.381	-49.506	-161.97	31.133	26.162	58.24	-121.61	99.272	155.55	-48.514
2.478	-48.227	48.252	33.979	23.351	-47.795	-162.02	29.762	29.189	56.978	-121.34	102.05	150.4	-47.034
2.48	-48.226	50.74	28.071	25.379	-47.057	-161.94	28.973	31.034	55.877	-122.41	105.66	144.68	-44.772
2.482	-47.846	53.024	22.629	27.371	-46.623	-161.79	27.66	32.056	55.044	-123.53	109.02	139.7	-42.615
2.484	-46.462	55.476	18.155	29.325	-46.105	-162.26	25.338	30.415	54.582	-124.32	110.52	137.03	-40.55
2.486	-43.915	57.648	13.2	31.569	-44.077	-162.42	23.434	28.184	54.352	-125.24	110.23	135	-37.793
2.488	-40.077	59.248	9.589	33.943	-40.488	-162.11	22.126	27.974	54.187	-125.98	107.97	132.27	-35.27
2.49	-37.034	60.055	7.6879	36.281	-36.851	-162.23	20.629	27.943	54.229	-126.26	103.19	129.38	-32.008
2.492	-36.271	60.829	6.3213	38.704	-33.838	-161.97	18.644	27.761	54.288	-125.94	98.332	126.9	-28.01
2.494	-37.854	62.158	5.8757	41.058	-31.326	-161.07	17.099	29.546	54.484	-125.59	94.976	124.52	-24.414
2.496	-40.542	64	6.2382	43.171	-29.423	-160.61	16.525	33.467	55.093	-125.9	93.103	122.25	-20.089
2.498	-43.104	65.614	7.6148	45.219	-28.66	-160.76	16.022	37.058	55.307	-126.7	92.833	120.49	-15.916
2.5	-46.992	66.818	9.6434	47.387	-28.521	-160.8	15.775	38.492	55.223	-127.76	93.193	119.29	-12.152
2.502	-52.519	68.232	12.361	49.325	-27.669	-160.76	15.573	39.297	55.18	-128.7	92.808	118.54	-7.4562
2.504	-58.174	69.675	16.158	51.127	-25.802	-160.97	14.626	41.883	54.516	-130.19	91.66	117.32	-2.6142
2.506	-63.371	71.063	18.381	53.043	-23.4	-160.49	14.011	46.387	53.514	-132.25	91.375	116.2	2.2278
2.508	-67.884	72.106	19.055	54.63	-21.422	-159.1	13.837	51.37	52.26	-133.15	92.582	115.53	6.5502
2.51	-71.771	72.802	20.606	56.12	-20.499	-158.05	12.944	54.336	50.462	-133.86	95.602	113.31	10.07
2.512	-74.495	73.846	21.724	57.788	-20.435	-157.76	11.684	54.116	48.526	-135.21	100.6	110.47	13.757
2.514	-76.397	74.472	22.511	59.396	-20.757	-157.91	11.179	52.386	46.694	-136.35	105.6	108.22	16.556
2.516	-78.133	74.664	23.992	61.123	-20.746	-157.76	11.63	50.38	45.033	-137.61	110.05	106.55	18.244
2.518	-78.572	75.18	24.922	62.874	-20.457	-156.92	11.82	51.614	43.583	-138.2	114.4	106.17	19.714
2.52	-78.158	75.561	25.784	64.583	-19.2	-156.38	11.486	57.261	42.746	-138.24	117.93	105.38	20.8
2.522	-77.77	75.52	26.686	66.35	-16.176	-156.76	11.473	61.327	42.501	-138.96	120.22	104.25	21.262
2.524	-77.128	74.125	26.802	68.07	-13.095	-157.21	11.211	62.531	42.338	-138.88	121.07	103.58	20.466
2.526	-76.809	71.811	27.063	69.856	-10.638	-157.27	9.9142	61.462	42.31	-137.52	121.08	102.06	18.952
2.528	-76.881	70.411	27.425	71.547	-8.1177	-157.15	8.1071	58.011	42.196	-136.67	120.02	101.22	17.599
2.53	-77.392	69.01	27.223	73.109	-5.9953	-156.98	6.539	56.711	42.25	-136.61	118.63	101.37	16.016
2.532	-78.943	68.033	27.233	74.728	-4.2493	-156.83	4.9213	56.393	42.56	-136.55	119.36	101.32	14.524
2.534	-81.706	69.379	27.543	76.216	-3.4504	-156.66	2.7237	55.774	42.455	-136.55	120.75	101.31	13.282
2.536	-85.013	71.826	27.477	77.712	-3.8651	-156.64	0.89907	56.984	42.504	-137.13	120.71	100.54	11.975
2.538	-87.465	74.564	26.984	79.315	-3.1038	-157.4	0.10951	57.704	42.535	-137.84	119.64	99.233	11.037
2.54	-89.82	77.41	25.853	80.842	0.32077	-158.78	-0.68958	59.821	42.16	-137.9	118.07	97.73	10.6
2.542	-93.059	79.32	24.273	82.351	5.2835	-159.34	-2.3304	64.494	42.095	-137.58	117.6	95.945	10.23
2.544	-95.719	80.521	23.053	83.96	10.589	-158.64	-4.4259	68.305	41.801	-137.41	119.02	94.608	10.133
2.546	-97.71	80.712	21.679	85.63	15.678	-157.66	-6.8798	70.914	41.276	-136.97	121.43	93.431	10.921
2.548	-99.699	79.795	19.424	87.241	19.437	-156.38	-9.8316	72.704	40.824	-136.98	123.64	92.306	12.465
2.55	-100.93	79.689	16.62	88.898	21.423	-155.1	-12.362	76.58	40.216	-138.57	125.67	91.06	14.466
2.552	-100.58	79.897	14.087	90.577	23.467	-154.77	-14.311	83.363	40.044	-140.76	127.5	89.847	16.749
2.554	-97.624	78.917	12.081	92.091	26.638	-154.37	-15.957	91.803	39.709	-142.4	128.08	89.326	19.301
2.556	-92.853	78.616	9.8278	93.636	29.963	-153.42	-17.237	103.07	39.038	-142.8	129.77	88.565	22.556
2.558	-89.614	79.65	7.3196	95.361	32.681	-152.39	-19.093	111.72	38.82	-142.25	133.3	87.276	26.277
2.56	-89.323	80.438	4.7301	97.056	34.663	-150.73	-21.366	114.51	38.207	-142.12	136.11	85.846	30.635
2.562	-89.802	81.013	2.033	98.638	36.547	-148.89	-23.121	116.73	37.274	-141.95	138.8	84.438	35.802
2.564	-89.024	80.845	-0.12915	100.24	38.174	-147.35	-24.437	119.42	36.471	-141.68	140.65	83.424	40.592
2.566	-87.342	79.454	-2.0207	101.84	37.706	-145.41	-25.409	121.33	35.234	-142.34	140.46	81.757	45.289
2.568	-86.076	78.248	-3.4719	103.39	36.056	-143.48	-26.198	123.25	34.273	-143.5	140.42	79.177	50.162
2.57	-86.132	76.917	-3.8094	105.02	36.016	-142	-26.139	124.96	33.364	-144.91	141.71	76.857	53.533
2.572	-87.828	75.376	-3.1713	106.65	37.131	-140.31	-25.458	125.4	31.835	-146.63	143.62	75.06	56.062
2.574	-90.968	74.494	-2.5882	108.31	38.669	-139.18	-25.178	125.02	30.782	-148.98	144.74	73.785	59.251
2.576	-94.391	73.197	-3.6468	110.13	40.744	-139.66	-24.364	125.81	29.87	-151.47	146.01	72.51	62.17
2.578	-97.598	72.552	-5.1699	111.93	42.659	-139.73	-23.974	127.05	28.423	-152.36	148.65	70.611	64.565
2.58	-100.76	73.636	-6.3434	113.67	44.467	-138.81	-25.473	127.42	26.945	-152.22	150.44	68.205	66.618
2.582	-102.53	74.61	-8.1736	115.35	45.014	-139.11	-27.568	128.63	25.103	-152.01	151.35	65.864	67.583
2.584	-103.11	76.103	-9.5126	116.99	43.532	-139.61	-29.916	129.87	22.98	-151.57	153.01	65.149	68.069
2.586	-103.43	78.431	-10.96	118.51	41.883	-139.62	-32.171	128.6	20.681	-151.36	154.96	65.861	68.557
2.588	-102.78	80.734	-12.834	119.8	40.669	-140.79	-34.138	128.2	17.991	-151.11	155.28	65.597	68.41
2.59	-102.93	84.623	-13.996	121.21	40.663	-142.07	-36.373	131.1	15.341	-150.88	152.93	64.189	68.305
2.592	-104.44	89.262	-15.943	122.68	42.898	-142.64	-37.961	132.64	12.564	-151.19	150.8	62.668	68.706
2.594	-105.12	92.862	-17.477	124.03	45.969	-143.02	-38.807	132.5	9.6848	-151.92	150.22	61.018	69.229
2.596	-105.83	96.33	-17.783	125.49	49.053	-143.06	-39.046	133.45	6.985	-153.05	149.49	59.45	70.191
2.598	-107.39	99.205	-18.624	126.56	51.404	-142.75	-38.479	133.81	4.4406	-154.33	148.86	57.895	71.307
2.6	-109.34	100.97	-18.709	127.37	52.111	-141.82	-38.113	134.14	2.1181	-155.3	148.27	55.643	71.994
2.602	-111.47	101.81	-17.818	128.5	52.404	-141.46	-37.618	135.42	-0.24327	-155.51	147.44	52.161	72.435
2.604	-113.01	100.99	-16.187	129.64	53.226	-141.72	-36.729	136.39	-1.9803	-155.49	146.06	47.816	72.492
2.606	-114.77	99.742	-13.949	130.88	54.198	-140.81	-36.587	137.61	-3.1733	-156.33	143.24	43.76	72.088
2.608	-116.1	99.634	-13.129	132.27	55.687	-139.78	-36.738	139.48	-4.7232	-157.33	140.67	40.387	71.796
2.61	-116.32	99.709	-12.879	133.6	57.9	-139.46	-36.611	141.99	-5.9277	-157.77	139.15	37.618	71.711
2.612	-118.37	99.865	-12.303	135.05	59.848	-139.32	-37.189	144.33	-7.2128	-158.62	137.79	35.815	71.38
2.614	-121.13	101.43	-11.746	136.47	61.328	-139.74	-38.033	146.49	-8.9059	-160.3	137.11	34.718	70.379
2.616	-122.49	104.33	-10.683	137.66	62.58	-139.95	-37.62	147.94	-10.213	-162.21	137.62	34.164	69.008
2.618	-124.38	108.19	-9.7858	138.79	63.213	-139.93	-37.181	144.69	-11.762	-163.85	139.75	34.536	67.884
2.62	-126.17	112.5	-9.0272	139.97	64	-140.17	-38.06	140.45	-13.493	-165.08	142.33	34.852	66.658
2.622	-127.78	116.43	-8.6234	141.12	65.626	-140.15	-38.972	142.37	-15.096	-165.53	144.53	34.487	65.588
2.624	-130.95	120.77	-8.8347	142.11	67.517	-140	-40.277	146.54	-16.848	-165.28	148.04	34.593	65.229
2.626	-133.81	125.77	-8.0025	143.23	68.996	-139.24	-42.572	148.22	-18.618	-165.15	151.8	34.987	64.9
2.628	-135.43	130.27	-7.2048	144.53	69.787	-138	-44.226	148.52	-20.249	-165.05	154.49	35.126	65.333
2.63	-137.24	134.43	-8.117	145.71	70.728	-137.04	-45.24	148.16	-21.291	-164.94	157.43	35.507	66.913
2.632	-139	138.26	-9.299	146.79	71.942	-135.93	-46.405	149	-22.413	-165.13	161.34	34.983	68.216
2.634	-139.74	140.96	-10.302	147.84	73.573	-134.63	-47.416	152.91	-23.872	-164.75	166.53	32.682	70.051
2.636	-139.13	142.15	-11.728	148.81	76.88	-132.89	-48.189	157.56	-24.902	-163.69	170.45	29.387	72.818
2.638	-136.91	142.05	-12.943	149.48	80.719	-131.33	-49.475	160.51	-25.983	-162.56	171.41	26.133	75.752
2.64	-133.11	142.18	-13.84	150.04	83.87	-131.19	-51.937	162.54	-26.881	-161.54	172.47	24.291	79.744
2.642	-129.72	142.25	-14.864	150.63	86.136	-131.29	-54.134	163.5	-27.753	-161.01	173.31	23.083	84.291
2.644	-127.94	140.21	-14.985	151.13	86.417	-131.12	-55.696	163.97	-29.147	-160.71	173.11	21.39	88.721
2.646	-126.78	137.26	-14.161	151.75	85.484	-131.48	-58.64	166.65	-30.256	-160.36	173.17	20.028	93.861
2.648	-126.69	134.3	-14.288	152.53	83.423	-132.04	-61.963	169.63	-31.205	-159	171.87	18.137	99.529
2.65	-127.52	129.74	-15.377	153.35	80.266	-132.94	-63.539	170.53	-32.104	-156.29	169.9	16.146	105.12
2.652	-128.08	124.52	-16.498	154.32	78.754	-134.09	-64.551	171.06	-32.861	-154.62	168.26	15.426	110.32
2.654	-128	120.29	-17.936	155.21	78.739	-134.66	-66.271	171.27	-33.708	-154	165.76	14.287	115.37
2.656	-127.72	116.61	-19.607	155.92	79.304	-134.68	-67.694	170.59	-34.351	-153.09	163.79	12.691	120.31
2.658	-129.13	113.17	-21.307	156.49	81.489	-134.4	-67.667	170	-35.059	-152.52	162.53	11.836	124.6
2.66	-130.35	109.33	-23.416	156.94	84.112	-134.1	-67.029	170.77	-35.844	-151.45	161.17	11.252	128.54
2.662	-128.93	105.41	-25.038	157.52	86.478	-134.27	-66.931	173.04	-36.812	-150.92	159.55	10.247	131.82
2.664	-127.11	103.1	-25.057	158.11	89.226	-134.32	-67.474	174.81	-38.166	-152.12	157.51	8.0045	134.23
2.666	-124.83	101.43	-24.701	158.64	91.58	-133.36	-68.877	176.48	-39.726	-153.16	157.14	5.2222	136.05
2.668	-122.12	99.127	-24.781	159.16	93.168	-131.89	-70.562	178.64	-41.811	-154.1	158.13	2.3567	136.34
2.67	-119.5	96.987	-24.58	159.6	94.475	-130.55	-71.867	177.56	-43.722	-154.36	158.6	-1.5714	135.59
2.672	-114.95	95.212	-24.517	160.14	95.677	-129.3	-73.005	173.98	-45.4	-153.15	158.59	-6.1069	134.59
2.674	-110.31	94.511	-24.152	160.66	96.567	-127.88	-73.833	173.74	-47.407	-151.68	157.78	-10.684	132.44
2.676	-106.83	94.528	-22.808	160.97	97.135	-125.84	-75.002	177.43	-48.782	-150.28	156.79	-15.193	129.71
2.678	-103.44	94.056	-21.517	161.4	98.282	-123.93	-76.69	181.78	-49.892	-149.83	155.58	-19.123	127.57
2.68	-101.39	94.233	-20.316	161.96	100.12	-123.08	-77.688	183.91	-51.058	-149.57	153.72	-22.447	125.16
2.682	-100.41	94.755	-19.507	162.26	102.18	-122.27	-78.51	181.25	-51.612	-148.89	151.08	-25.945	121.99
2.684	-100.17	94.516	-19.644	162.49	104.68	-121.03	-79.605	175.64	-51.959	-149.62	147.21	-29.132	119.32
2.686	-101.08	94.353	-19.751	163.07	106.43	-120.14	-80.475	172.47	-52.169	-151.05	144.55	-29.645	117.31
2.688	-103.35	94.933	-20.614	163.68	106.17	-119.43	-81.817	173.5	-52.334	-153.07	143.19	-27.895	115.15
2.69	-106.74	97.006	-22.972	164.18	105.15	-118.55	-83.567	175.49	-52.603	-155.29	140.54	-25.905	113.45
2.692	-108.94	99.845	-25.279	164.83	104.31	-117.8	-84.711	173.92	-52.75	-155.82	137.15	-23.946	112.4
2.694	-110.62	102.23	-27.716	165.35	103.24	-117.25	-85.031	169.01	-52.578	-156.12	133.08	-22.642	111.78
2.696	-112.56	105.13	-30.888	165.63	102.9	-116.65	-84.206	165.26	-52.049	-156.46	128.55	-22.147	112.52
2.698	-113.32	108.66	-33.677	166.05	103.7	-116.15	-83.041	164	-51.864	-157.11	124.48	-22.248	114.41
2.7	-114.35	112.48	-35.865	166.47	104.36	-116.16	-83.211	164.17	-51.892	-158.96	120.28	-22.946	116.6
2.702	-115.48	116.76	-37.699	166.7	105.1	-116.34	-83.827	165.8	-51.734	-160.42	116.7	-23.67	119.29
2.704	-115.22	121.63	-39.208	166.79	105.65	-116.21	-83.584	168.03	-51.924	-162.62	115.2	-24.871	122.8
2.706	-114.52	127.41	-41.659	166.87	104.85	-116.02	-83.463	170	-52.317	-164.75	115.3	-25.999	126.66
2.708	-113.61	132.15	-45.687	166.97	104.5	-115.61	-83.909	172.09	-52.795	-163.94	115.35	-26.443	129.45
2.71	-112.13	135.32	-49.785	166.88	105.9	-114.59	-84.544	174.05	-53.572	-162.46	115.94	-27.694	131.39
2.712	-110.02	138.61	-53.086	166.86	108.01	-113.49	-85.613	175.12	-54.482	-161.71	116.9	-29.433	133.95
2.714	-107.18	141.27	-55.937	167.01	109.42	-112.62	-86.654	174.85	-55.752	-161.38	116.54	-31.562	136.13
2.716	-103.52	143.13	-58.055	167.08	108.43	-111.88	-87.204	173.91	-57.651	-161.53	117.22	-34.954	137.7
2.718	-100.39	145.03	-59.138	167.27	106.83	-111.42	-88.466	173.67	-59.764	-161.15	118.98	-37.67	139.55
2.72	-98.972	146.63	-59.139	167.52	107.49	-110.84	-91.127	174.03	-61.701	-160.97	119.65	-38.277	140.31
2.722	-97.12	147.96	-58.395	167.72	109.19	-110.08	-93.812	173.42	-63.397	-161.11	120.85	-37.079	140.48
2.724	-94.178	148.92	-58.049	167.99	110.7	-109.12	-95.718	171.5	-64.446	-160.25	122.52	-34.615	141.45
2.726	-91.201	149.09	-57.805	168.12	112.32	-107.39	-97.293	170.67	-65.21	-159	123.81	-32.858	141.81
2.728	-88.446	148.91	-57.14	168.2	113.59	-105.79	-98.473	170.95	-66.284	-158.06	124.08	-32.526	141.73
2.73	-86.642	149.36	-56.737	168.45	113.48	-105.01	-99.009	169.05	-66.864	-157.49	123.25	-32.121	142.01
2.732	-84.849	149.93	-55.754	168.59	111.99	-104.17	-99.354	166.7	-67.043	-157.2	122.97	-31.637	141.66
2.734	-82.44	150.08	-54.267	168.62	110.54	-103.04	-99.818	165.35	-67.287	-156.51	122.48	-32.523	140.72
2.736	-79.89	150.92	-53.47	168.75	109.07	-101.8	-100.01	161.98	-67.263	-155.54	122.71	-34.611	139.76
2.738	-77.792	151.7	-52.95	168.87	107.48	-101.01	-100.36	159.13	-67.171	-155.25	124.16	-35.993	139.05
2.74	-77.559	152.14	-53.29	168.96	106.75	-100.94	-101.45	158.47	-66.929	-156.08	124.75	-36.742	138.73
2.742	-76.826	153.41	-54.441	169.22	106.25	-100.97	-102.4	157.31	-66.76	-157.77	125.79	-39.256	138.51
2.744	-75.049	153.96	-55.666	169.7	105.51	-101.38	-103.06	157.99	-66.69	-159.35	127.25	-43.18	138.67
2.746	-76.357	153.06	-57.538	170.11	104.65	-101.78	-103.73	160.17	-66.359	-159.88	128.26	-45.955	139.61
2.748	-80.334	151.27	-59.319	170.37	103.14	-101.65	-104.39	159.78	-66.306	-159.48	129.02	-47.527	141.03
2.75	-85.008	148.21	-61.034	170.77	100.73	-101.41	-105.22	158.41	-66.318	-158.29	128.83	-49.818	142.92
2.752	-89.488	144.79	-62.777	171.16	98.023	-100.86	-105.17	158.33	-66.378	-156.7	128.83	-53.546	145.01
2.754	-93.395	141.72	-63.712	171.44	96.808	-100.49	-104.56	159.69	-66.551	-155.38	129.11	-56.15	146.46
2.756	-97.702	139.14	-65.283	171.77	97.292	-100.61	-104.55	163.25	-66.332	-154.38	130.41	-56.136	147.51
2.758	-101.31	136.85	-67.016	171.76	97.565	-100.68	-103.45	169.02	-66.58	-154.37	133.04	-56.325	148.71
2.76	-103.95	134.37	-67.978	171.56	97.329	-100.86	-100.77	174.57	-67.173	-155.54	134.03	-57.433	149.33
2.762	-106.05	132.33	-69.435	171.61	97.634	-100.69	-98.095	178.4	-67.524	-156.71	134.37	-58.488	149.15
2.764	-106.42	129.92	-70.489	171.46	98.496	-100.51	-96.344	180.64	-68.153	-157.24	135.44	-60.361	149.41
2.766	-105.75	127	-71.961	171.1	99.061	-101.18	-95.756	180.99	-68.658	-156.95	136.69	-61.971	149.8
2.768	-104.49	124.95	-74.966	170.76	99.346	-101.9	-95.032	181.82	-69.097	-156.3	139.08	-62.05	149.54
2.77	-101.99	123.13	-77.23	170.29	99.883	-102.35	-93.861	183.12	-69.876	-156.36	141.42	-61.347	149.92
2.772	-98.7	121.27	-78.899	169.99	100.8	-102.51	-92.579	181.47	-70.674	-156.87	142.92	-60.279	150.96
2.774	-95.022	119.33	-80.524	169.76	102.66	-102.24	-90.902	179.74	-71.591	-157.32	143.64	-59.794	151.73
2.776	-92.19	117	-81.439	169.36	105.22	-101.88	-90.434	179.17	-72.808	-158.19	143.49	-60.931	153.38
2.778	-91.702	114.47	-82.65	169.2	107.53	-101	-91.361	176.5	-74.304	-159	144.11	-62.538	156.08
2.78	-92.962	111.2	-84.381	169.14	109.3	-99.525	-92.204	173.11	-76.001	-158.61	145.15	-62.91	158.71
2.782	-94.304	108.45	-86.231	168.98	110.65	-97.74	-92.837	169.18	-77.904	-157.44	143.88	-62.353	161.29
2.784	-95.263	107.51	-87.85	168.93	111.96	-95.898	-93.371	164.52	-79.639	-156.35	139.48	-61.935	163.48
2.786	-96.168	107.52	-88.848	168.81	112.66	-94.411	-94.651	161.38	-81.06	-154.97	134.53	-62.269	164.75
2.788	-97.083	108.4	-89.818	168.69	112.9	-92.882	-96.412	160.29	-82.614	-152.89	130.66	-63.987	164.89
2.79	-97.404	109.52	-90.474	168.66	113.36	-91.364	-97.71	163.35	-83.805	-150.39	127.35	-66.45	163.94
2.792	-96.171	109.51	-90.321	168.54	113.12	-90.279	-99.048	169.1	-84.678	-148.43	125.04	-68.417	162.7
2.794	-94.806	108.1	-89.844	168.56	112.39	-89.366	-99.766	172.55	-85.84	-147.77	123.4	-70.031	160.93
2.796	-94.173	105.8	-88.935	168.85	111.14	-88.782	-100.28	173.88	-86.775	-147.53	123.04	-72.783	158.24
2.798	-92.529	103.36	-88.123	169.22	109.3	-88.478	-101.44	173.75	-87.418	-146.77	123.37	-77.424	155.22
2.8	-90.5	100.62	-87.794	169.66	108.79	-88.186	-102.1	173.46	-88.198	-146.4	122.01	-82.078	151.76
2.802	-88.568	98.335	-86.847	169.99	109.35	-88.007	-102.48	174.69	-89.228	-146.76	121.33	-85.307	148.96
2.804	-85.637	97.664	-86.112	170.25	110.48	-87.878	-102.61	175.42	-90.286	-146.77	121.5	-87.186	147.98
2.806	-83.321	97.405	-87.084	170.54	113.02	-87.838	-101.68	176.58	-91.181	-146.66	120.68	-87.439	147.56
2.808	-82.627	97.354	-88.842	170.68	115.75	-87.559	-99.743	179.44	-92.153	-146.91	120.34	-86.713	148.08
2.81	-81.438	98.412	-90.638	170.72	117.33	-87.166	-97.191	182.17	-93.012	-146.54	119.11	-85.549	150.32
2.812	-78.743	100.14	-92.72	170.77	117.44	-87.337	-95.427	183.89	-93.757	-145.56	116.54	-83.026	152.83
2.814	-76.204	102.32	-95.042	170.74	116.43	-87.307	-94.138	182.84	-94.446	-145.16	113.73	-79.172	155.6
2.816	-74.055	105.35	-97.879	170.67	114.32	-86.793	-92.44	180.03	-94.759	-145.04	110.57	-75.376	159.05
2.818	-72.465	110.01	-101.02	170.55	112.33	-86.611	-91.45	178.49	-95.078	-143.79	108.86	-71.857	162.2
2.82	-72.983	115.72	-103.44	170.22	113.1	-86.651	-91.054	177.46	-95.385	-141.43	108.16	-68.965	164.77
2.822	-73.831	120.91	-105.18	169.78	114.55	-87	-90.884	177.12	-95.418	-139.23	106.97	-68.386	167.06
2.824	-74.657	126	-106.97	169.43	114.67	-87.246	-90.9	177.83	-95.325	-137.69	105.27	-69.466	169.45
2.826	-76.85	131.19	-108.97	169.14	114.86	-86.45	-90.155	177.81	-95.06	-137.15	103.14	-71.994	171.89
2.828	-78.784	135.72	-111.12	169.01	113.91	-85.308	-89.063	177.76	-94.85	-137.54	101.31	-77.117	173.75
2.83	-80.828	139.72	-112.66	169.11	112.34	-84.4	-88.379	179.03	-94.66	-137.6	99.741	-81.697	175.03
2.832	-81.993	143.57	-113.69	169.29	111.76	-83.788	-87.951	180.57	-94.495	-136.87	98.694	-84.039	175.54
2.834	-81.049	147.12	-115.38	169.65	111.39	-83.83	-87.637	180.48	-94.507	-136.38	98.673	-85.558	174.98
2.836	-81.141	149.38	-117.16	170.19	112.51	-83.59	-87.18	178.55	-94.365	-137.49	100.02	-85.406	173.98
2.838	-81.722	150.69	-118.54	170.74	114.93	-82.671	-86.023	176.92	-94.379	-139.33	102.22	-84.469	172.58
2.84	-82.088	152.41	-119.66	171.19	116.89	-82.273	-84.208	177.88	-94.475	-140.52	102.64	-84.246	170.58
2.842	-83.686	153.24	-120.51	171.39	118.4	-82.398	-83.159	181.04	-94.399	-141.99	102.28	-84.023	169.04
2.844	-86.125	152.62	-121.77	171.52	118.24	-82.271	-82.827	182.95	-94.791	-143.08	103.11	-82.731	168.24
2.846	-89.716	151.75	-122.75	171.68	116.9	-82.095	-82.206	181.87	-95.285	-143.56	103.81	-79.563	168.05
2.848	-91.47	149.81	-123.4	171.7	115.93	-82.042	-82.356	179.22	-95.68	-145.33	105.38	-76.573	168.98
2.85	-90.367	146.85	-124.43	171.71	114.16	-82.175	-82.876	176.79	-96.571	-146.49	107.57	-74.788	170.53
2.852	-89.602	144.33	-124.55	171.76	112.12	-82.731	-82.951	176.83	-97.633	-146.03	108.15	-72.926	172.02
2.854	-87.848	141.75	-124.74	171.82	110.6	-83.383	-84.36	179.49	-98.599	-146.35	108.89	-71.966	173.67
2.856	-86.701	138.35	-125.75	172.08	108.78	-83.85	-86.602	182.58	-99.624	-146.8	110.37	-71.998	175.45
2.858	-87.739	134.74	-125.96	172.41	107.62	-84.224	-87.568	184.26	-100.78	-146.4	110.79	-73.379	177.02
2.86	-87.326	131.78	-126.5	172.67	106.82	-84.574	-88.213	183.24	-101.99	-146.3	111.45	-76.536	178.33
2.862	-86.397	129.57	-127.4	172.83	105.37	-84.976	-89.891	180.17	-103.06	-146.5	113.45	-79.478	179.34
2.864	-85.114	128	-127.25	172.9	104.09	-85.156	-91.419	176.74	-104.02	-146.25	114.2	-83.058	180.19
2.866	-82.873	126.78	-126.63	173.07	102.56	-85.067	-91.929	174.09	-104.68	-145.75	113.11	-87.503	181.05
2.868	-82.391	125.04	-125.17	173.26	100.74	-84.786	-92.498	172.19	-105.16	-145.49	111.78	-91.225	181.61
2.87	-80.972	123.32	-122.85	173.45	99.697	-84.081	-93.63	169.78	-105.74	-145.68	109.54	-94.951	182.24
2.872	-77.576	122.18	-121.04	173.76	99.395	-83.642	-95.405	167.67	-106.08	-146.6	106.66	-98.023	183.71
2.874	-76.253	120.98	-119.77	174.06	99.573	-83.391	-97.519	167.28	-106.42	-147.55	104.19	-100.29	185.19
2.876	-75.641	120.18	-118.46	174.39	99.857	-82.447	-98.782	166.88	-106.96	-147.45	101.8	-102.18	185.96
2.878	-73.683	118.99	-117.36	174.92	100.27	-81.729	-100.03	164.77	-107.31	-146.85	100.19	-103.03	187.41
2.88	-71.792	116.94	-116.99	175.21	100.66	-81.555	-101.84	162.44	-107.68	-146.41	99.681	-104.29	189.66
2.882	-70.42	115.73	-116.52	175.19	100.1	-81.276	-103.05	161.47	-108.14	-145.24	99.728	-106.13	191.45
2.884	-69.381	114.05	-116.33	175.22	99.256	-81.358	-104.3	160.44	-108.36	-143.36	100.49	-107.81	193.27
2.886	-68.287	110.97	-117.23	175.09	99.784	-81.536	-106.01	159.41	-108.68	-142.8	102.02	-109.93	195.02
2.888	-67.327	108.65	-117.55	174.8	101.55	-81.284	-107.77	160.03	-109.16	-143.53	103.85	-111.63	196.25
2.89	-67.621	106.85	-117.47	174.72	103.31	-81.473	-109.73	161.13	-109.48	-143.78	105.61	-112.48	197.68
2.892	-68.847	105.27	-117.68	174.51	105.37	-82.409	-111.67	161.61	-109.82	-143.53	108.11	-113.35	198.84
2.894	-69.704	105.34	-117.6	174.08	108.51	-83.092	-113.68	161.82	-110.39	-142.59	111.7	-114.92	199.8
2.896	-69.971	106.21	-118.7	173.77	111.39	-83.235	-115.11	161.32	-110.76	-141.16	115.32	-117.42	200.76
2.898	-70.716	107.01	-121.37	173.47	113.65	-83.268	-115.46	159.65	-111.14	-139.81	119.07	-120.02	200.73
2.9	-71.99	108.78	-124.1	173.12	115.53	-83.229	-115.93	157.51	-112.07	-137.78	123.62	-122.2	200.53
2.902	-72.888	111.65	-126.53	172.81	116.01	-83.499	-116.63	155.95	-113.17	-135.77	127.78	-124.44	200.15
2.904	-74.373	114.38	-128.38	172.52	115.89	-84.08	-117.02	155.53	-114.08	-133.82	129.71	-127.03	198.76
2.906	-76.375	116.62	-128.82	172.08	115.42	-84.442	-116.91	158.26	-115.07	-131.49	129.61	-128.81	197.17
2.908	-76.842	118.75	-127.3	171.59	113.42	-84.961	-116.71	163.28	-116.22	-130.68	128.08	-129.6	195.13
2.91	-76.112	120.75	-125.27	171.13	111.25	-85.396	-117.43	165.4	-117.34	-130.42	124.67	-131.27	192.92
2.912	-75.618	122.13	-123.95	170.59	109.44	-85.364	-118.22	165.09	-118.21	-128.82	119.72	-131.94	191.22
2.914	-75.866	122.19	-122.31	170.01	107.3	-85.539	-118.11	164.71	-118.85	-127.12	114.44	-129.59	190.18
2.916	-76.62	120.59	-120.62	169.59	106.43	-85.721	-117.33	164.11	-119.31	-126	110.48	-127	190.42
2.918	-77.821	118.35	-119.71	169.31	107.49	-85.745	-116.06	165.07	-119.6	-125.13	108.06	-124.67	190.65
2.92	-80.238	116.46	-118.91	169.14	108.99	-85.977	-114.39	166.53	-119.78	-124.55	105.78	-121.86	190.86
2.922	-82.743	114.38	-118.37	169.29	110.45	-85.822	-112.42	167.63	-119.71	-124.13	103.37	-119.53	192.4
2.924	-84.001	112.17	-119.48	169.52	111.56	-85.369	-111.46	169.29	-119.38	-123.23	100.34	-116.62	193.83
2.926	-84.135	110.12	-122.21	169.36	111.86	-85.289	-111.63	169.66	-119.1	-122.21	97.046	-113.32	195.2
2.928	-83.25	107.53	-124.8	169.34	112.33	-85.133	-111.58	170.09	-118.89	-122.23	94.078	-111.14	196.96
2.93	-82.484	104.86	-126.77	169.42	113.27	-84.825	-112.11	171.57	-118.71	-122.46	88.978	-108.85	198.46
2.932	-80.42	103.06	-128.92	168.99	114.71	-84.402	-113.19	171.7	-118.95	-122.01	82.188	-106.4	200.46
2.934	-75.203	101.56	-130.89	168.84	116.51	-83.211	-113.82	170.11	-119.72	-121.89	76.709	-104.72	202.67
2.936	-69.999	100.24	-132.03	168.97	116.79	-81.663	-114.04	166.75	-120.57	-122.51	72.284	-102.7	204.99
2.938	-65.524	100.13	-132.41	168.74	115.98	-80.251	-114.47	164.49	-121.44	-123	69.14	-100.33	207.2
2.94	-60.047	101.47	-131.55	168.7	115.51	-79.03	-116.42	165.04	-122.69	-122.76	68.124	-98.604	208.1
2.942	-54.149	103.13	-129.93	168.67	114.41	-78.709	-119.07	164.22	-124.08	-122.56	67.91	-97.787	209.36
2.944	-47.954	104.58	-130.18	168.53	113.26	-78.529	-120.86	161.55	-125.29	-122.45	67.266	-98.31	211.38
2.946	-42.681	106.2	-132.06	168.48	112.86	-77.819	-121.56	158.52	-126.54	-122.03	67.095	-100.42	212.36
2.948	-38.632	107.02	-133.24	168.19	112.37	-77.602	-120.55	154.78	-127.83	-121.79	68.228	-104.84	212.92
2.95	-34.482	107	-134.02	168.03	111.65	-77.701	-119.56	151.55	-128.97	-121.31	69.315	-111.02	213.52
2.952	-31.473	107.59	-134.66	168.14	109.94	-77.952	-119.8	149.16	-129.93	-120.18	70.647	-116.23	213.21
2.954	-29.33	108.41	-135.2	168.3	107.17	-78.416	-119.58	147.69	-130.88	-118.86	73.124	-120.84	211.51
2.956	-26.732	109.31	-135.35	168.69	105.38	-78.757	-118.87	148.31	-131.77	-117.82	75.255	-125.83	209.34
2.958	-24.27	110.68	-133.73	169.12	104.18	-79.703	-118.49	150.5	-132.5	-116.56	77.271	-129.83	207.41
2.96	-22.009	110.5	-131.33	169.55	102.03	-80.763	-118.66	152.62	-133.1	-113.73	79.233	-133.74	205.16
2.962	-21.307	108.13	-129.06	170.18	100.87	-81.641	-119.44	153.46	-133.2	-110.8	80.33	-138.21	202.9
2.964	-22.309	105.56	-126.55	170.69	101.46	-82.868	-120.07	153.27	-132.86	-109.43	81.342	-142.24	200.71
2.966	-22.51	102.79	-123.83	171	101.21	-83.168	-119.7	152.58	-132.57	-107.6	81.238	-145.58	197.98
2.968	-22.317	99.484	-121.11	171.22	100.02	-83.033	-118.36	151.22	-132.3	-105.12	80.182	-147.45	195.72
2.97	-22.364	96.821	-120.14	171.38	98.878	-83.339	-117.33	150.3	-132.17	-103.09	79.577	-148.3	194.09
2.972	-21.713	95.181	-120.4	171.63	97.501	-82.996	-117.04	150.3	-132.27	-100.61	79.644	-149	192.17
2.974	-22.16	94.115	-120.32	171.76	96.137	-82.439	-116.19	150.16	-132.51	-98.394	82.016	-149.25	190.25
2.976	-24.442	93.506	-121.3	171.6	94.384	-82.032	-114.46	149.85	-132.93	-97.529	84.722	-150.06	188.83
2.978	-25.787	93.496	-123.15	171.47	92.303	-81.638	-112.81	149.57	-133.4	-96.344	85.372	-151.38	187.73
2.98	-25.665	93.913	-125.27	171.26	91.1	-81.184	-111.91	149.8	-134.19	-94.114	85.299	-152.63	187.1
2.982	-24.749	94.815	-128.47	170.76	89.79	-79.843	-111.44	151.09	-135.18	-91.886	83.804	-155.07	187.32
2.984	-22.564	96.339	-132.12	170.43	87.741	-78.535	-111.41	151.82	-135.87	-89.801	81.741	-157.16	187.91
2.986	-20.126	98.079	-135.68	170.2	86.409	-78.11	-112.08	151.76	-136.56	-87.662	79.879	-157.25	188.51
2.988	-18.219	99.909	-138.75	169.76	85.796	-77.732	-112.7	152.92	-137.11	-85.389	76.355	-157.19	189.64
2.99	-16.528	101.65	-141.22	169.16	85.661	-77.134	-113.27	154.59	-137.11	-83.625	72.453	-156.45	190.92
2.992	-15.123	103.61	-143.97	168.43	86.057	-76.01	-114.09	154.67	-136.91	-83.726	68.476	-154.38	191.95
2.994	-13.799	105.7	-146.87	167.75	85.403	-74.583	-114.52	153.01	-136.53	-84.758	64.33	-153.42	193.22
2.996	-13.116	106.26	-149.06	166.98	84.657	-73.738	-114.4	150.5	-136.07	-85.048	61.636	-153.39	194.8
2.998	-12.927	106.07	-150.5	166.18	86.123	-73.207	-114.29	146.62	-135.57	-84.806	59.473	-152.87	196.53
3	-11.947	106.44	-151.81	165.6	88.161	-72.615	-115.21	139.49	-134.78	-83.958	57.503	-152.03	198.31
3.002	-11.237	106.45	-152.5	164.81	89.74	-72.178	-116.31	132.1	-134.12	-82.52	55.273	-150.72	199.94
3.004	-11.038	106.64	-152.98	163.97	91.025	-72.037	-116.3	130.32	-133.68	-80.979	52.148	-148.4	201.02
3.006	-10.166	107.09	-154.59	163.21	90.894	-72.169	-116.38	132.23	-132.93	-79.633	49.199	-145.35	201.33
3.008	-10.352	106.62	-155.51	162.26	90.461	-72.35	-116.45	133.23	-132.15	-79.416	46.092	-143.41	201.62
3.01	-11.59	106.17	-155	161.51	90.673	-72.468	-116.49	133.96	-131.4	-79.729	43.583	-143.23	201.88
3.012	-11.094	106.02	-154.35	160.94	90.797	-72.798	-117.68	133.1	-130.35	-78.752	42.352	-143.95	201.73
3.014	-9.2646	105.35	-152.73	160.37	90.619	-73.809	-117.98	128.6	-129.68	-77.146	41.282	-145.59	201.72
3.016	-8.332	105.01	-150.78	160.05	89.58	-75.148	-116.65	123.66	-129.51	-76.55	41.14	-147.21	201.71
3.018	-8.9573	105.43	-149.06	159.89	88.004	-76.036	-115.35	119.89	-129.11	-77.03	42.05	-148.71	201.59
3.02	-10.258	105.71	-146.78	159.81	86.147	-77.05	-113.69	117.94	-128.86	-77.702	42.905	-150.89	201.36
3.022	-10.887	105.43	-145.29	159.74	83.972	-78.794	-111.86	120.15	-128.86	-77.974	43.058	-152.66	200.43
3.024	-10.635	104.49	-144.43	159.66	82.522	-80.044	-110.86	123.63	-128.85	-77.902	43.139	-153.73	199.11
3.026	-10.62	102.9	-142.78	159.67	81.501	-80.042	-110.72	124.63	-129.05	-77.629	44.936	-155.17	197.72
3.028	-10.99	101.47	-140.94	159.87	80.44	-79.722	-111.11	124.68	-129.01	-76.924	47.576	-157.76	196.39
3.03	-11.093	100.71	-139.23	160.06	79.34	-79.556	-111.14	124.93	-128.81	-75.486	50.267	-159.98	195.15
3.032	-12.003	100.6	-137.14	159.99	78.464	-79.439	-110.81	124.73	-128.82	-73.979	53.417	-160.2	193.27
3.034	-14.192	101.03	-134.94	160.02	78.774	-79.127	-110.37	123.31	-128.61	-73.168	55.84	-160.01	191.35
3.036	-16.203	101.36	-133.21	160.07	79.801	-78.055	-109.07	120.91	-128.39	-72.815	57.7	-159.61	189.84
3.038	-17.184	101.63	-131.21	159.92	81.607	-76.513	-107.48	119.35	-128.55	-72.161	59.186	-158.84	187.81
3.04	-16.606	102.15	-128.71	159.9	83.516	-74.47	-105.82	119.24	-128.73	-70.867	59.815	-157.83	185.96
3.042	-14.945	102.08	-126.82	159.9	83.338	-71.66	-103.93	120.08	-128.62	-70.052	59.486	-155.65	184.83
3.044	-13.747	101.36	-124.72	159.83	82.574	-69.38	-103.54	120.59	-128.7	-70.154	57.691	-154.32	183.81
3.046	-13.163	101.33	-122.17	159.67	82.49	-67.869	-104.55	119.55	-129.31	-70.246	56.39	-153.76	183.13
3.048	-13.179	102.54	-120.54	159.34	81.533	-66.179	-105.11	118.95	-129.68	-70.443	55.947	-152.87	182.97
3.05	-13.995	104.07	-119.84	159.08	80.111	-64.664	-105.11	119.88	-130.01	-70.381	53.798	-152.51	182.98
3.052	-15.775	105.78	-119.87	158.63	79.466	-63.877	-104.44	121.38	-130.95	-69.998	51.899	-150.75	182.63
3.054	-18.302	107.12	-120.07	157.9	79.398	-64.07	-103.2	125.05	-131.59	-70.346	51.797	-148.89	182.27
3.056	-19.721	106.35	-120.51	157.16	79.479	-64.638	-101.62	130.73	-131.89	-70.213	50.668	-148.54	182.72
3.058	-20.083	104.6	-121.8	156.23	79.645	-64.757	-98.889	134.13	-132.32	-68.614	49.209	-147.9	183.62
3.06	-21.325	103.02	-123.15	155.2	80.048	-65.042	-96.082	134.27	-132.45	-66.626	49.871	-148.79	184.19
3.062	-23.533	100.56	-124.55	154.16	81.003	-65.354	-94.806	133.75	-132.43	-64.831	51.271	-150.82	184.76
3.064	-25.985	98.013	-125.47	152.99	81.891	-65.497	-94.485	133.64	-132.38	-63.258	52.149	-151.87	186.24
3.066	-28.509	96.142	-125.31	151.87	82.402	-66.311	-94.116	134.93	-132.24	-61.248	51.937	-152.93	188.12
3.068	-31.561	94.465	-125.27	150.96	83.997	-66.992	-93.785	137.6	-132.27	-59.292	50.296	-153.86	189.35
3.07	-35.285	92.91	-125.24	150.28	86.551	-66.783	-93.742	139.35	-132.31	-58.648	49.499	-154.7	190.07
3.072	-38.819	91.106	-124.86	149.72	88.454	-66.366	-93.855	139.51	-132.47	-58.105	49.658	-155.8	190.49
3.074	-41.361	89.127	-123.87	149.24	89.414	-65.835	-94.541	137.71	-132.9	-56.78	49.828	-156.39	191.24
3.076	-43.562	87.629	-122.52	149.06	90.148	-65.097	-95.169	134.45	-133.4	-55.481	52.089	-156.48	192.72
3.078	-47.627	86.738	-121.81	149.11	91.217	-64.536	-94.363	132.94	-134.01	-54.454	55.558	-157.33	193.93
3.08	-52.717	85.566	-120.55	149.17	91.504	-64.083	-93.192	132.24	-134.64	-54.039	57.615	-158.82	194.7
3.082	-56.402	83.816	-118.19	149.25	91.082	-63.583	-92.903	130.98	-135.27	-54.129	57.809	-159.51	194.97
3.084	-60.104	82.918	-114.84	149.48	91.752	-63.37	-93.098	131.29	-135.74	-53.925	55.898	-160.21	194.57
3.086	-64.105	82.965	-110.54	149.75	92.875	-63.032	-93.383	130.63	-135.83	-53.966	53.745	-160.17	194.08
3.088	-67.428	82.843	-106.92	149.94	93.659	-62.06	-93.517	128.85	-135.89	-55.092	52.898	-158.67	193.27
3.09	-71.123	82.258	-103.89	150.2	94.423	-61.176	-93.762	130.12	-135.84	-56.841	51.505	-158.36	192.14
3.092	-74.834	80.894	-102.14	150.55	94.449	-60.569	-94.242	131.89	-135.53	-58.468	49.082	-158.56	191.02
3.094	-78.031	78.799	-102.4	150.93	93.691	-60.035	-94.527	132.6	-135.24	-60.005	47.384	-158.82	189.71
3.096	-80.97	76.593	-102.41	151.09	93.36	-59.894	-94.135	133.22	-134.89	-60.96	46.955	-160.05	188.45
3.098	-84.185	74.702	-102.82	151.15	93.215	-60.067	-93.209	130.92	-134.6	-60.66	46.688	-161.54	186.63
3.1	-88.527	72.86	-104.37	151.27	92.077	-60.185	-92.834	126.63	-134.37	-60.397	45.344	-163.45	183.89
3.102	-92.397	71.543	-105.82	151.21	91.205	-60.118	-92.456	122.6	-134.15	-60.496	43.278	-163.64	181.15
3.104	-95.221	72.067	-107.67	151.08	91.61	-60.245	-91.025	119.68	-134.39	-59.947	42.292	-162.37	178.18
3.106	-97.944	73.209	-109.51	150.79	91.96	-60.48	-90.077	120.49	-135.05	-59.562	43.817	-162.06	175.01
3.108	-98.898	73.371	-111.46	150.48	91.487	-60.15	-90.624	123.81	-136.16	-59.027	46.203	-160.78	172.28
3.11	-97.748	73.37	-113.89	150.25	90.035	-59.476	-91.371	126.56	-137.51	-58.053	46.208	-159.68	169.76
3.112	-96.465	74.028	-115.92	149.8	88.925	-59.009	-91.881	127.87	-138.74	-57.902	44.297	-159.52	167.56
3.114	-95.858	75.579	-117.01	149.43	88.992	-58.894	-93.244	127.14	-140.15	-57.505	41.678	-158.18	165.66
3.116	-94.98	77.989	-116.46	149.02	88.756	-58.786	-94.734	125.36	-141.11	-56.468	38.372	-157.65	163.53
3.118	-92.992	81.219	-115.27	148.34	88.145	-58.348	-94.761	123	-141.34	-55.331	36.885	-157.92	161.25
3.12	-91.32	84.147	-113.88	147.72	86.873	-57.985	-94.442	121.4	-141.71	-53.311	37.191	-158.31	158.92
3.122	-90.158	85.697	-111.51	146.86	84.582	-57.696	-95.086	123.88	-141.89	-51.143	36.71	-160.69	156.67
3.124	-88.45	86.982	-108.96	146	82.247	-57.225	-96.48	128.08	-141.75	-48.734	36.487	-164.04	154.66
3.126	-87.535	88.132	-105.82	145.38	79.131	-56.62	-97.812	130.35	-141.51	-45.28	37.734	-166.81	153.18
3.128	-87.325	88.471	-101.98	144.86	75.702	-55.993	-98.637	131.94	-141.17	-41.769	40.435	-167.68	152.6
3.13	-86.409	87.938	-98.385	144.6	73.363	-55.529	-100.03	133.36	-141.08	-38.482	43.768	-166.19	153.17
3.132	-85.819	86.737	-95.504	144.31	70.896	-54.87	-101.31	133.61	-140.74	-35.912	46.905	-164.1	155.05
3.134	-86.292	86.44	-93.95	144.15	68.374	-54.009	-101.06	132.34	-140.17	-34.877	51.191	-161.45	157.59
3.136	-88.086	86.622	-92.363	144.04	67.113	-53.266	-100.12	130.61	-139.81	-34.797	54.695	-158.58	160.74
3.138	-91.783	85.724	-91.332	143.53	65.674	-52.476	-98.361	130.97	-139.2	-35.008	56.036	-156.66	165.06
3.14	-95.287	85.207	-92.378	143.2	63.215	-51.295	-96.074	132.48	-138.67	-35.146	57.95	-155.22	168.85
3.142	-97	85.923	-93.354	142.98	61.798	-49.307	-94.608	132.24	-138.53	-34.936	59.398	-154.51	171.71
3.144	-98.358	86.146	-94.461	142.58	61.196	-47.307	-93.442	131.24	-138.33	-34.561	59.562	-156.09	175.37
3.146	-99.411	84.85	-96.365	142.34	59.831	-45.826	-91.897	129.9	-138.34	-34.201	59.106	-160.43	178.43
3.148	-100.25	83.173	-97.394	142.06	59.027	-44.221	-90.507	127.02	-138.67	-33.04	56.531	-164.93	179.94
3.15	-101.71	81.637	-98.069	141.68	59.068	-43.255	-89.977	123.86	-139.08	-31.052	53.372	-167.81	181.37
3.152	-102.24	79.55	-98.851	141.16	59.487	-42.908	-90.357	122.49	-139.51	-29.878	51.075	-170.97	181.64
3.154	-102.01	77.46	-99.589	140.45	60.893	-42.157	-91.761	123.3	-139.81	-29.527	49.152	-174.73	180.6
3.156	-102.13	75.102	-101.17	139.75	62.25	-41.435	-94.197	124.57	-139.96	-28.783	47.72	-176.91	180.51
3.158	-101.95	71.943	-103.3	138.88	62.844	-40.714	-96.708	124.31	-140.15	-27.258	45.712	-176.84	180.73
3.16	-102.74	69.269	-105.21	138.01	63.265	-40.307	-99.082	122.48	-140.37	-25.097	43.197	-175.61	180.71
3.162	-103.98	67.457	-106.44	137.32	63.625	-40.975	-101.02	119.83	-140.54	-22.837	40.206	-174.17	181.37
3.164	-104.27	66.297	-106.69	136.57	63.824	-41.621	-102.09	116.26	-140.67	-20.919	36.473	-173.12	182.1
3.166	-104.88	66.021	-107.07	135.76	64.333	-41.61	-103.44	112.98	-140.65	-19.932	33.463	-173.62	182.77
3.168	-104.63	66.161	-107.9	135	64.977	-41.71	-105.51	111.36	-140.39	-19.142	30.926	-174.83	183.69
3.17	-104.33	66.306	-108.83	134.28	64.696	-41.802	-107.91	110.51	-140.13	-17.949	28.275	-175.37	184.69
3.172	-106.04	66.91	-110.8	133.36	64.608	-41.342	-110.35	110.99	-140	-18.147	25.972	-176.32	185.55
3.174	-107.28	68.481	-112.55	132.29	64.732	-40.72	-112.43	113.33	-139.6	-19.599	24.209	-177.95	186.3
3.176	-107.7	70.474	-112.78	131.19	63.391	-39.986	-113.76	114.83	-138.72	-21.135	23.441	-180.72	187.97
3.178	-107.36	72.065	-113.65	130.13	62.652	-38.952	-113.78	115.45	-138.02	-22.9	23.34	-184.67	189.76
3.18	-106.39	72.714	-114.88	129.28	63.271	-38.205	-113.41	114.58	-137.52	-24.712	24.133	-188.25	190.41
3.182	-107.57	72.567	-114.9	128.38	63.421	-37.684	-113.54	109.93	-136.7	-27.007	26.151	-192.85	190.86
3.184	-108.94	72.545	-114.24	127.49	63.302	-37.183	-113.22	106.96	-136.15	-29.155	28.76	-198.06	190.66
3.186	-108.78	72.969	-112.08	126.84	63.329	-36.851	-112.45	108.31	-135.96	-30.723	32.264	-201.02	189.39
3.188	-107.56	73.723	-109.18	126.26	63.359	-36.258	-111.47	107.81	-135.58	-33.016	36.108	-203.12	187.43
3.19	-104.51	74.805	-107.2	125.91	63.063	-35.424	-110.74	106.9	-135.59	-35.361	38.982	-204.39	184.76
3.192	-101.82	76.218	-105.52	125.71	63.428	-34.416	-110.78	110.66	-135.94	-36.523	40.885	-203.35	182.31
3.194	-98.95	77.264	-104.09	125.63	64.78	-33.322	-110.49	114.27	-136.22	-36.35	42.285	-201.07	179.24
3.196	-94.763	77.211	-102.35	125.84	65.609	-32.846	-110.32	113.21	-136.84	-35.472	43.313	-197.91	175.35
3.198	-91.371	77.182	-98.949	125.85	66.494	-32.506	-110.71	111.13	-137.77	-34.663	43.145	-194.32	171.95
3.2	-86.843	76.84	-94.817	125.59	67.073	-31.871	-110.63	109.83	-138.9	-33.532	41.682	-190.88	167.99
3.202	-81.982	75.765	-91.766	125.25	66.702	-31.408	-111.24	107.72	-139.98	-31.747	39.863	-188.05	163.63
3.204	-79.892	75.984	-89.373	124.49	65.998	-30.934	-112.4	106.65	-140.69	-29.42	37.815	-186.01	159.57
3.206	-79.338	76.165	-86.96	123.45	64.14	-30.443	-112.96	107.72	-141.33	-27.797	35.714	-182.48	155.19
3.208	-80.651	75.252	-85.906	122.29	62.58	-29.958	-114.2	109.04	-141.89	-27.014	33.262	-177.24	151.19
3.21	-83.4	74.968	-85.881	120.99	61.782	-29.573	-115.86	108.87	-142.1	-25.385	29.664	-172.78	148.09
3.212	-85.812	74.335	-85.906	119.78	60.697	-29.582	-116.95	106.44	-141.99	-24.044	26.116	-170.21	145.64
3.214	-87.482	73.101	-86.507	118.65	60.935	-29.213	-117.52	103.17	-141.82	-23.537	23.835	-169.62	143.47
3.216	-87.702	71.754	-87.301	117.6	61.74	-28.585	-116.88	98.987	-141.68	-22.703	22.889	-170.01	141.3
3.218	-88.108	69.919	-88.773	116.8	62.311	-28.564	-116.01	94.256	-141.31	-21.412	23.376	-170.75	139.28
3.22	-89.166	69.076	-90.893	116.06	63.262	-28.598	-116.05	92.975	-140.82	-18.633	23.612	-172.01	137.28
3.222	-88.884	69.374	-92.258	115.32	63.887	-28.793	-116.22	93.896	-140.61	-15.289	23.255	-173.2	135.95
3.224	-88.342	69.416	-93.245	114.77	64.179	-29.098	-116.44	94.132	-140.59	-12.3	24.63	-173.82	135.63
3.226	-88.475	69.529	-93.206	114.37	63.878	-28.888	-116.56	94.989	-140.44	-8.7443	27.858	-173.76	135.62
3.228	-88.324	70.26	-91.524	114.15	63.763	-29.045	-116.73	96.887	-140.07	-5.8338	31.672	-174.36	135.99
3.23	-88.159	70.77	-89.863	114.03	63.829	-29.377	-117.08	99.893	-139.86	-3.4277	35.027	-176.52	136.4
3.232	-88.382	70.377	-88.378	113.71	63.107	-29.667	-116.38	100.82	-139.78	-0.737	37.216	-178.89	136.66
3.234	-88.145	69.907	-86.367	113.25	63.31	-30.691	-115.56	98.915	-139.8	1.2327	39.014	-182.08	137.09
3.236	-87.911	69.911	-84.148	112.79	63.387	-30.781	-115.69	100.48	-140.01	1.8756	40.872	-186.46	137.23
3.238	-88.479	70.651	-82.501	112.36	62.594	-29.439	-115.8	103.9	-140.13	1.1712	42.156	-189.83	137.26
3.24	-87.666	72.152	-81.663	111.98	62.367	-28.324	-116.45	105.33	-140.4	0.84836	42.676	-192.83	137.3
3.242	-85.985	73.848	-80.921	111.42	61.508	-27.477	-117.44	107.89	-140.8	0.9271	43.724	-196.5	137.18
3.244	-85.325	75.552	-80.764	110.75	61.029	-26.603	-117.44	110.55	-140.92	0.22105	46.003	-199.08	137.43
3.246	-83.001	75.641	-81.669	110.24	60.605	-25.402	-117.34	110.91	-141.18	0.059245	47.914	-200.23	137.63
3.248	-79.116	72.887	-82.789	109.73	58.837	-24.181	-117.44	109.64	-141.44	0.10015	48.843	-201.08	137.31
3.25	-75.71	68.998	-84.122	108.97	58.008	-23.185	-116.82	107.38	-141.29	-0.50633	48.179	-202.36	137.02
3.252	-72.443	65.69	-85.329	108.23	57.277	-21.647	-115.84	105.77	-141.09	-1.1682	45.681	-204.56	136.69
3.254	-70.351	64.07	-85.641	107.51	56.267	-20.468	-115.02	104.85	-140.94	-2.0698	44.4	-206.45	136.37
3.256	-69.266	63.449	-85.808	106.53	56.333	-19.653	-114.54	104.96	-140.71	-3.4216	44.287	-206.9	136.66
3.258	-68.21	61.394	-86.094	105.49	56.161	-18.495	-114.49	106.72	-140.28	-5.1921	43.294	-207.06	137.43
3.26	-67.666	57.987	-86.566	104.59	56.028	-18.103	-114.37	108.18	-139.56	-6.7223	43.23	-206.77	138.51
3.262	-67.407	55.008	-88.099	103.79	55.566	-18.179	-114.28	108.42	-138.98	-8.1332	44.192	-204.87	139.53
3.264	-66.913	53.009	-90.879	103.18	53.999	-18.134	-114.94	106.12	-138.86	-9.9913	44.212	-202.55	140.7
3.266	-66.003	51.311	-94.827	102.58	53.139	-17.876	-115.37	101.6	-138.71	-11.345	44.052	-200.67	142.75
3.268	-65.923	50.09	-98.74	102.01	53.353	-17.126	-115.03	98.53	-138.32	-12.019	44.566	-198.78	144.45
3.27	-67.408	50.097	-101.32	101.63	53.819	-16.6	-114.54	96.745	-138.14	-11.965	44.613	-196.94	145.3
3.272	-68.688	50.247	-103.21	101.25	53.509	-16.332	-113.45	94.596	-137.94	-11.401	43.804	-195.14	146.47
3.274	-68.884	50.134	-104.35	101.01	52.243	-16.415	-112.33	93.441	-137.59	-11.212	43.416	-193.4	147.16
3.276	-68.834	50.683	-104.63	101.02	50.992	-16.592	-111.65	94.074	-137.45	-11.102	43.893	-190.81	147.1
3.278	-69.502	51.902	-104.78	101.02	49.595	-16.021	-110.38	94.298	-137.18	-11	44.949	-187.07	146.8
3.28	-69.905	53.87	-104.37	100.99	48.48	-15.841	-109.08	91.671	-136.78	-10.029	46.438	-184.15	145.64
3.282	-68.515	56.49	-103.54	100.98	47.993	-16.054	-107.85	88.693	-136.4	-8.0164	47.814	-182.02	144.16
3.284	-66.864	59.446	-102.59	100.94	47.385	-16.002	-106.51	88.111	-135.75	-6.5751	49.549	-180.14	142.42
3.286	-65.912	63.014	-100.73	100.88	47.107	-16.647	-106.21	88.138	-135.3	-4.936	52.133	-179.57	139.88
3.288	-65.392	66.684	-98.4	100.73	47.572	-17.358	-106.91	88.475	-135	-2.9782	54.62	-179.48	137.04
3.29	-65.629	69.612	-96.788	100.51	48.165	-17.586	-108.07	89.792	-134.4	-1.6329	56.928	-179.6	134.02
3.292	-65.156	71.798	-95.826	100.27	48.448	-18.04	-108.98	91.864	-134	0.5723	59.223	-180.36	131.25
3.294	-63.58	74.197	-94.877	100.08	48.488	-18.317	-109.63	94.693	-133.75	3.3794	61.323	-180.24	129.05
3.296	-61.947	77.549	-93.686	99.946	48.392	-17.983	-111.1	95.922	-133.5	5.1808	64.194	-179.52	126.86
3.298	-59.557	80.677	-91.728	99.655	48.803	-17.436	-112.39	94.987	-133.42	6.8121	67.218	-179.43	124.48
3.3	-57.051	82.548	-89.285	99.34	49.927	-17.342	-112.99	94.813	-133.18	8.8182	69.98	-178.16	122.03
3.302	-56.115	83.539	-86.616	99.093	50.554	-17.571	-113.62	95.955	-133.13	10.802	74.498	-174.73	119.59
3.304	-56.52	84.04	-82.911	98.679	51.503	-17.003	-113.59	97.657	-133.37	13.145	78.589	-171.35	117.1
3.306	-58.609	84.881	-79.339	98.214	53.308	-15.522	-113.22	100.16	-133.23	15.074	79.979	-168.69	114.89
3.308	-62.37	85.719	-76.171	97.88	54.12	-14.368	-113.09	102.58	-133.12	16.2	81.172	-166.52	113.3
3.31	-65.975	85.015	-72.994	97.514	54.552	-13.846	-112.79	103.96	-133.32	17.471	81.471	-166.36	111.63
3.312	-69.393	83.667	-71.656	97.21	54.77	-13.319	-112.66	105.69	-133.34	17.316	79.548	-167.98	110.18
3.314	-72.798	82.873	-71.177	97.05	54.133	-12.997	-112.87	106.98	-133.35	15.617	76.066	-170.42	109.92
3.316	-75.395	82.307	-71.132	96.851	53.935	-12.733	-113.11	105.14	-133.53	14.598	70.966	-174.21	110.5
3.318	-77.974	82.216	-72.437	96.716	53.685	-12.1	-113.42	103.43	-133.76	13.45	66.696	-177.9	111.54
3.32	-79.557	82.132	-73.004	96.638	53.483	-11.685	-113.81	104.64	-133.85	11.64	64.25	-180.91	113.29
3.322	-79.001	81.727	-73.426	96.543	53.808	-11.452	-113.9	104.46	-133.82	9.9427	62.18	-184.15	115.14
3.324	-78.095	82.026	-74.247	96.485	53.714	-10.832	-114.18	102.37	-134.23	8.7044	60.8	-186.63	116.86
3.326	-77.171	82.678	-74.455	96.337	54.015	-10.165	-114.94	101.65	-134.64	7.7743	60.436	-188.44	119.46
3.328	-76.926	82.326	-75.777	96.336	54.184	-10.053	-114.69	100.8	-134.7	5.6591	61.031	-189.34	122.67
3.33	-77.699	80.903	-77.663	96.581	53.733	-9.989	-113.74	98.094	-135.24	3.5128	61.68	-188.78	125.95
3.332	-76.513	79.204	-79.229	96.695	54.446	-9.7093	-113.13	95.087	-136.19	2.5748	61.412	-189.07	129.3
3.334	-74.404	77.447	-81.61	96.808	55.645	-10.195	-112.32	92.961	-136.98	1.6372	59.596	-190.02	132.48
3.336	-74.473	76.021	-84.882	97.048	56.529	-10.904	-111.93	92.642	-138.13	1.5153	55.825	-189.49	135.82
3.338	-75.777	75.41	-89.028	97.185	57.683	-11.348	-112	94.472	-139.7	2.0267	52.269	-189.12	138.54
3.34	-77.89	74.776	-93.376	97.039	58.766	-12.107	-111.86	96.858	-140.8	2.0839	49.735	-190.7	140.06
3.342	-80.615	74.224	-97.706	96.699	59.304	-12.302	-111.6	98.906	-141.72	1.8526	47.703	-193.69	141.39
3.344	-83.124	74.286	-101.68	96.378	59.049	-12.281	-111.07	100.33	-143.05	0.6882	47.17	-197.56	142.38
3.346	-87.127	73.726	-104.03	95.929	58.53	-12.686	-110.73	100.02	-144.04	-0.54375	48.205	-201.33	142.81
3.348	-92.95	72.354	-105.9	95.39	58.175	-12.673	-109.95	98.782	-144.7	-0.918	50.691	-203.71	142.69
3.35	-98.752	71.396	-107.71	94.786	57.978	-12.726	-108.28	97.725	-145.48	-1.1224	52.608	-205.32	141.69
3.352	-104.51	71.574	-108.23	94.028	57.41	-12.773	-107.56	96.899	-146.01	-1.2266	52.643	-207.39	140.07
3.354	-108.85	72.395	-107.44	93.602	56.013	-12.069	-107.82	97.434	-146.46	-1.4196	53.25	-209.18	137.7
3.356	-110.11	73.17	-105.87	93.522	54.935	-11.153	-108.62	98.235	-146.76	-1.819	54.522	-210.16	134.81
3.358	-110.44	74.621	-104.38	93.429	54.022	-10.624	-110.27	96.246	-146.76	-2.6763	55.802	-210.51	131.89
3.36	-110.48	75.966	-103.35	93.456	53.472	-10.572	-111.9	92.567	-146.81	-3.8298	58.438	-209.28	128.89
3.362	-109.87	75.774	-102.52	93.592	54.183	-10.394	-113.51	90.321	-146.78	-4.1216	61.973	-206.04	125.78
3.364	-110.96	74.969	-101.94	93.687	54.507	-10.155	-114.63	89.099	-146.68	-3.6565	63.709	-202.13	122.57
3.366	-112.08	74.373	-101.74	93.779	54.776	-10.505	-114.5	88.482	-146.46	-3.2435	63.37	-198.45	119.05
3.368	-109.98	74.214	-101.58	93.971	55.675	-11.376	-113.98	89.029	-146.02	-3.2435	64.472	-195.42	114.79
3.37	-106.44	74.379	-100.36	94.149	56.251	-12.401	-113.04	89.761	-145.72	-2.8534	66.011	-193.61	110.65
3.372	-102.57	74.928	-98.063	94.207	57.181	-13.09	-111.45	91.592	-145.4	-1.0955	65.064	-191.94	106.8
3.374	-98.294	76.043	-95.693	94.381	57.843	-13.498	-110.33	95.374	-144.71	1.2602	63.232	-190.14	102.14
3.376	-94.912	76.289	-94.292	94.501	58.043	-13.426	-110.3	99.723	-143.89	3.2152	61.138	-188.32	98.164
3.378	-92.316	75.551	-93.635	94.337	58.229	-12.711	-110.53	103.11	-143.24	4.6945	59.636	-184.22	94.754
3.38	-90.279	74.706	-92.19	94.096	57.376	-11.812	-109.9	103.4	-142.64	6.7729	59.171	-177.82	90.683
3.382	-88.569	73.206	-90.701	93.79	56.375	-10.424	-108.73	102.32	-141.89	9.2857	58.665	-170.89	87.471
3.384	-86.467	72.138	-90.365	93.433	55.176	-9.1367	-108.08	102.63	-141.26	10.538	60.44	-164.64	85.043
3.386	-84.632	72.447	-90.803	93.072	53.845	-8.4142	-108.08	104.01	-141.01	12.007	63.818	-160.29	83.214
3.388	-83.665	72.992	-91.225	92.771	53.95	-7.8668	-108.56	107.66	-140.98	14.685	64.869	-157.02	82.556
3.39	-83.893	73.64	-91.323	92.612	53.939	-8.0351	-109.18	111.72	-140.79	16.541	63.924	-154.75	82.211
3.392	-85.566	74.006	-92.182	92.263	53.531	-8.0489	-109.4	114.06	-140.52	17.328	62.87	-153.21	82.282
3.394	-87.576	72.97	-93.371	91.757	53.707	-7.4194	-109.31	115.57	-140.83	17.268	62.59	-151.36	83.152
3.396	-89.112	71.567	-94.513	91.408	53.934	-6.9007	-109.38	113.89	-141.29	16.18	62.699	-151.75	85.101
3.398	-90.934	71.107	-96.186	91.041	54.629	-6.2807	-109.48	109.97	-141.51	15.269	63.6	-153.33	88.179
3.4	-92.581	70.595	-97.336	90.734	55.385	-6.2144	-109.21	107.78	-142.14	14.687	66.212	-152.61	91.499
3.402	-92.561	69.618	-98.652	90.6	55.86	-6.2544	-108.75	107.8	-142.89	13.554	67.828	-151.32	94.677
3.404	-91.802	69.515	-100.08	90.319	55.312	-5.4827	-108	108.41	-143.67	12.758	67.156	-150.67	97.775
3.406	-90.35	70.37	-100.63	89.875	53.774	-4.9834	-106.74	107.08	-144.71	12.612	65.532	-150.66	101
3.408	-86.972	70.676	-101.49	89.323	53.507	-4.9084	-105.49	105.79	-145.39	12.174	62.513	-151.87	103.91
3.41	-83.772	69.836	-102.28	88.601	52.959	-5.1384	-104.57	106.13	-145.68	12.102	59.007	-154.29	106.49
3.412	-80.692	69.392	-103.52	87.949	51.717	-5.6518	-103.62	104.85	-146	11.892	56.027	-158.2	109.53
3.414	-76.566	70.082	-105.02	87.471	52.136	-5.7578	-102.62	102.3	-146.17	10.354	53.408	-161.81	112.46
3.416	-73.769	70.25	-104.99	87.052	52.768	-5.5435	-101.35	99.661	-146.05	9.2206	52.076	-164.59	114.95
3.418	-71.028	70.003	-105.08	86.553	53.562	-5.446	-99.584	96.9	-145.71	9.0112	51.299	-167.35	116.76
3.42	-67.297	70.52	-105.03	85.804	54.987	-5.6623	-98.27	95.1	-145.5	8.6312	50.098	-168.56	117.38
3.422	-65.554	70.973	-103.98	84.974	55.941	-5.9828	-98.269	94.661	-145.26	8.7469	48.883	-169.16	116.89
3.424	-64.927	70.697	-103.23	84.294	57.138	-6.4564	-98.548	95.982	-144.71	9.3583	48.074	-169.48	115.26
3.426	-64.215	69.588	-102	83.747	57.766	-7.073	-98.301	97.669	-144.12	9.5862	49.475	-166.9	113.4
3.428	-64.212	67.495	-100.68	83.175	57.092	-7.2785	-98.119	97.783	-143.58	9.8779	52.546	-162.41	110.99
3.43	-63.848	65.256	-99.558	82.444	56.002	-7.1861	-98.642	95.406	-143.37	10.682	55.271	-157	107.45
3.432	-62.981	64.439	-97.809	81.784	54.809	-6.6769	-99.678	90.979	-143.21	11.8	58.11	-150.48	104.32
3.434	-62.035	65.028	-96.346	81.184	53.809	-5.9423	-100.55	86.581	-142.69	13.292	59.565	-145.35	101.12
3.436	-60.489	64.83	-95.217	80.492	52.977	-5.5962	-101.27	82.564	-142.32	14.225	59.251	-143.13	97.038
3.438	-58.392	63.488	-94.858	80.038	52.947	-5.388	-101.45	80.806	-141.84	14.218	59.001	-143.4	92.787
3.44	-55.805	61.769	-95.533	79.646	53.416	-5.4768	-100.64	82.224	-141.02	14.53	57.306	-145.74	88.334
3.442	-52.755	59.046	-96.111	79.087	53.653	-5.4538	-99.527	83.602	-140.54	14.343	54.224	-149.41	83.734
3.444	-49.606	56.537	-97.398	78.715	54.725	-4.9758	-98.301	84.884	-140.17	13.544	51.172	-154.3	78.994
3.446	-46.922	55.528	-100.11	78.348	55.837	-4.8032	-97.387	86.89	-139.67	13.079	47.394	-159.85	74.307
3.448	-44.961	55.128	-103.29	77.757	56.352	-4.7869	-97.121	88.347	-139.36	11.125	43.98	-164.62	69.896
3.45	-42.849	54.975	-106.39	77.099	57.42	-4.7178	-96.542	88.232	-139.12	9.0775	42.048	-167.55	65.404
3.452	-40.176	54.986	-109.53	76.413	58.168	-4.1668	-95.733	86.801	-139.03	8.8361	41.243	-167.79	60.964
3.454	-38.141	54.594	-112.15	75.776	58.078	-3.0871	-95.411	85.795	-139.31	8.0683	41.291	-165.17	56.833
3.456	-36.836	54.487	-113.74	75.2	57.931	-2.2521	-95.682	84.362	-139.62	7.3388	41.337	-160.76	53.326
3.458	-34.995	56.097	-115.17	74.655	57.517	-1.3117	-96.026	81.21	-139.82	7.4242	40.709	-155.86	50.151
3.46	-33.18	58.416	-116.22	74.15	56.577	-0.60473	-95.944	77.595	-140.2	7.6584	39.375	-150.61	47.168
3.462	-32.666	60.04	-116.33	73.573	55.663	-0.39758	-95.726	75.232	-140.79	8.959	38.632	-145.6	45.205
3.464	-32.462	61.591	-115.42	72.857	54.871	0.10772	-94.512	74.314	-141.49	10.023	39.46	-143.36	43.692
3.466	-31.14	62.392	-112.66	72.096	53.759	0.8117	-92.116	73.027	-141.99	10.45	41.134	-143.11	42.632
3.468	-30.105	62.317	-109.23	71.499	52.64	1.64	-90.314	71.171	-142.04	11.184	42.443	-143.04	42.606
3.47	-30.606	62.072	-107.13	70.989	51.395	2.2788	-88.847	69.368	-141.91	11.239	41.786	-145.15	42.959
3.472	-30.913	60.029	-106.06	70.466	49.901	2.4891	-86.438	69.371	-141.6	10.788	40.362	-147.62	43.921
3.474	-30.819	56.745	-104.73	70.101	48.34	2.534	-83.44	71.944	-141.06	10.368	40.719	-148.92	45.273
3.476	-31.39	53.96	-103.29	69.785	46.246	2.2895	-80.566	73.977	-140.47	9.7829	41.469	-152.37	47.135
3.478	-32.263	51.533	-103.18	69.361	44.045	2.476	-78.1	76.767	-139.81	9.0233	41.183	-155.75	50.397
3.48	-33.679	49.589	-104.28	68.993	41.914	3.0072	-76.426	80.309	-139.28	8.483	41.246	-156.98	53.885
3.482	-34.931	46.939	-106.31	68.799	40.364	2.9553	-75.442	80.956	-139.01	8.2913	42.05	-157.82	57.372
3.484	-35.482	43.592	-109.7	68.596	40.323	3.0852	-74.098	80.906	-138.82	7.1555	42.648	-156.77	61.401
3.486	-36.282	41.543	-112.95	68.075	40.569	3.8147	-72.923	81.162	-138.71	5.8137	43.259	-154.77	65.481
3.488	-36.813	40.654	-115.26	67.314	41.229	4.8457	-72.787	82.986	-138.76	5.6616	44.002	-153	69.896
3.49	-36.833	40.493	-116.6	66.563	42.478	6.0949	-73.008	87.726	-138.86	5.8082	44.024	-150.53	74.305
3.492	-36.679	40.438	-117.07	65.775	43.779	6.9809	-73.864	91.914	-139.06	6.7824	44.177	-149	78.52
3.494	-36.237	40.004	-117.32	64.833	46.048	7.2365	-75.03	95.695	-139.53	7.7133	45.36	-147.83	83.125
3.496	-35.77	39.701	-116.09	63.901	48.096	7.3034	-75.658	98.589	-140.01	7.3332	46.789	-146.22	87.329
3.498	-35.002	38.799	-113.33	63.097	49.591	7.4163	-76.119	98.248	-140.26	8.1455	49.01	-144.62	90.676
3.5	-34.768	38.048	-110.83	62.194	50.806	7.5177	-75.96	96.262	-140.54	9.9961	52.451	-142.57	93.272
3.502	-35.703	37.897	-108.14	61.377	51.336	7.5351	-75.659	94.339	-140.75	11.438	56.406	-142.91	94.515
3.504	-36.204	36.474	-105.01	60.843	53.163	6.986	-76.028	94.183	-140.66	13.5	61.074	-145.36	95.19
3.506	-35.828	34.488	-102.35	60.252	54.807	6.1508	-76.261	95.318	-140.43	15.396	64.93	-146.5	95.726
3.508	-34.979	32.877	-100.73	59.658	54.647	6.1492	-76.651	96.025	-140.19	16.864	66.222	-147.88	94.852
3.51	-33.494	31.058	-100.31	59.173	54.411	6.0563	-77.503	95.762	-139.88	19.073	67.665	-149.96	93.425
3.512	-32.067	29.032	-99.621	58.866	53.321	5.1599	-78.076	94.006	-139.5	21.002	71.63	-151.31	91.804
3.514	-31.739	26.238	-98.1	58.655	52.234	5.1711	-78.288	92.935	-139.49	21.724	75.692	-152.24	88.514
3.516	-31.723	23.267	-97.411	58.122	51.587	6.106	-78.708	92.389	-139.57	21.491	77.45	-152.99	84.766
3.518	-30.72	21.409	-97.442	57.651	50.011	6.6233	-79.313	89.854	-139.28	20.852	78.176	-154.38	80.949
3.52	-29.897	20.512	-97.272	57.298	49.253	7.2729	-79.145	86.787	-139.15	20.514	79.01	-156.59	76.033
3.522	-30.016	20.254	-97.259	56.687	48.952	8.1366	-78.381	86.137	-139.27	19.732	77.894	-159.03	71.033
3.524	-29.609	20.052	-96.955	56.211	48.405	8.4492	-77.494	87.243	-139.39	18.436	73.699	-162.2	66.073
3.526	-27.966	20.178	-96.512	55.582	48.576	9.1067	-76.701	85.481	-139.42	18.024	68.687	-166.01	61.154
3.528	-26.005	21.105	-96.642	54.701	48.035	10.076	-76.773	82.232	-139.43	18.088	64.233	-169.01	56.634
3.53	-24.654	21.649	-95.82	54.049	46.708	10.328	-77.354	81.91	-139.7	18.185	59.69	-170.92	51.972
3.532	-22.745	21.414	-94.278	53.394	46.053	10.89	-77.908	82.336	-139.8	18.389	54.57	-172.96	47.929
3.534	-20.497	20.871	-93.785	52.798	46.576	11.938	-78.226	82.782	-139.82	17.232	49.744	-174.29	44.573
3.536	-20.101	19.902	-93.374	52.272	47.386	12.602	-78.085	84.932	-139.92	15.324	46.225	-174.03	41.05
3.538	-19.568	18.629	-92.358	51.661	47.364	13.227	-77.477	89.437	-139.6	15.045	42.584	-173.56	38.183
3.54	-17.166	17.631	-91.27	51.102	47.805	13.4	-75.737	95.357	-139.36	15.878	38.473	-172.86	36.274
3.542	-15.009	17.212	-90.893	50.47	48.806	13.099	-73.27	99.463	-139.3	17.071	36.262	-170.99	34.786
3.544	-13.435	16.69	-91.579	49.921	49.073	12.975	-70.767	101.85	-138.95	18.752	35.13	-167.97	33.933
3.546	-11.531	15.706	-91.87	49.481	49.04	12.819	-68.389	103.07	-138.56	19.218	33.668	-164.42	33.599
3.548	-10.298	14.857	-92.057	49.005	49.11	12.651	-66.965	102.8	-138.18	18.447	33.396	-160.73	33.76
3.55	-11.259	14.376	-93.242	48.724	49.998	12.021	-65.677	101.97	-138.08	18.48	34.038	-155.5	34.851
3.552	-14.112	14.268	-94.146	48.64	51.797	11.386	-64.225	100.33	-138.13	18.548	34.596	-148.21	36.371
3.554	-17.448	14.436	-94.523	48.576	53.882	11.966	-63.478	98.501	-138.2	17.882	34.915	-140.64	37.936
3.556	-20.562	14.531	-94.93	48.424	56.147	12.278	-63.123	95.786	-138.58	17.807	33.76	-134.11	39.783
3.558	-23.479	14.44	-95.309	48.424	57.59	11.557	-63.461	92.418	-139.07	18.31	31.597	-129.2	42.214
3.56	-27.056	14.835	-96.228	48.749	57.889	10.688	-64.001	91.593	-139.86	18.964	29.844	-125.9	45.638
3.562	-30.82	16.264	-97.542	49.096	57.493	9.2878	-63.862	91.172	-140.57	19.711	28.168	-124.07	49.19
3.564	-34.367	18.136	-97.94	49.472	56.393	8.0179	-63.544	89.39	-141.01	20.222	26.951	-124.17	52.576
3.566	-38.693	20.507	-96.79	49.854	54.673	7.2159	-63.565	88.644	-141.84	21.159	27.374	-125.61	56.703
3.568	-42.473	23.622	-95.103	50.187	53.02	5.643	-64.395	87.911	-142.45	22.359	29.294	-126.07	60.742
3.57	-45.556	26.998	-93.559	50.551	52.808	3.9728	-65.288	85.37	-142.85	22.586	30.682	-125.13	64.08
3.572	-48.824	30.734	-92.304	50.607	52.707	2.7587	-66.163	83.17	-143.44	22.585	30.487	-125.1	67.188
3.574	-50.941	34.161	-92.111	50.532	51.363	1.2508	-68.325	82.906	-143.7	23.781	30.37	-126.45	70.36
3.576	-52.722	36.398	-91.668	50.612	50.977	-0.025115	-70.777	82.158	-144.04	25.657	30.462	-128.16	73.647
3.578	-54.771	37.637	-89.552	50.418	51.625	-1.0368	-72.266	80.457	-144.34	27.218	31.244	-130.41	76.274
3.58	-56.583	38.71	-86.977	50.094	52.341	-1.832	-72.871	78.684	-144.35	28.37	33.718	-133.01	78.654
3.582	-58.594	40.114	-84.485	49.952	53.041	-1.6565	-73.035	76.079	-144.62	28.827	34.688	-135.09	81.059
3.584	-59.94	39.616	-82.68	49.678	53.266	-1.6726	-73.377	74.488	-144.94	28.571	34.346	-135.67	82.469
3.586	-60.97	36.754	-82.54	49.482	54.081	-2.2826	-73.74	73.433	-145.05	27.504	36.103	-135.74	83.244
3.588	-61.845	34.421	-83.52	49.619	54.687	-2.4661	-74.029	71.416	-145.06	25.464	38.183	-136.39	83.388
3.59	-61.839	32.506	-85.012	49.53	54.596	-2.6906	-74.088	71.142	-144.97	24.356	39.004	-135.95	82.635
3.592	-61.909	30.697	-86.644	49.229	55.656	-2.5928	-74.213	72.57	-144.54	24.565	38.99	-134.99	81.561
3.594	-61.298	29.503	-88.396	49.023	56.754	-2.1575	-74.769	73.759	-143.99	23.965	37.767	-135.06	79.96
3.596	-60.114	27.162	-90.11	48.762	57.737	-2.7134	-74.602	73.608	-143.65	23.324	35.707	-135.23	78.041
3.598	-59.105	23.91	-91.031	48.565	59.564	-3.3921	-73.992	72.583	-143.07	22.89	33.581	-135.18	75.764
3.6	-55.915	21.132	-92.083	48.254	60.95	-3.4766	-73.64	73.148	-142.46	21.229	33.304	-134.45	72.362
3.602	-51.2	19.116	-93.918	47.707	61.8	-3.6954	-73.092	74.283	-142.06	19.658	35.767	-132.81	68.221
3.604	-47.148	18.481	-95.155	47.258	62.308	-3.8558	-72.738	75.854	-141.39	18.589	38.993	-129.9	63.658
3.606	-42.933	18.817	-95.83	46.702	63.119	-3.8258	-72.507	78.999	-140.96	17.659	42.462	-125.06	58.299
3.608	-38.453	18.84	-97.134	46.113	64.491	-3.7628	-72.737	80.353	-140.92	17.63	46.515	-120.98	52.814
3.61	-33.785	17.604	-98.867	45.695	64.787	-3.6529	-74.024	79.378	-140.95	17.91	49.03	-118.6	48.343
3.612	-28.5	15.73	-100.76	45.302	65.044	-3.9591	-75.252	78.326	-141.06	18.165	49.392	-116.47	44.151
3.614	-24.016	14.752	-102.79	45.035	65.536	-4.8142	-75.639	76.157	-141.42	18.134	49.563	-114.88	39.6
3.616	-21.324	14.132	-104.08	44.597	64.794	-5.7977	-74.611	73.269	-142.18	17.484	48.955	-112.66	35.289
3.618	-18.914	12.867	-104.55	43.968	64.315	-6.9124	-72.739	71.593	-142.77	16.316	47.984	-110.34	30.877
3.62	-15.843	11.785	-104.53	43.488	64.072	-8.1059	-72.123	69.861	-143.32	14.448	48.581	-110	27.087
3.622	-12.97	11.708	-103.22	43.055	63.237	-9.2979	-72.281	68.283	-144.12	13.939	48.738	-110.38	24.575
3.624	-10.472	11.963	-100.85	42.782	62.565	-10.724	-72.124	68.657	-144.96	15.588	48.829	-110.7	22.206
3.626	-9.1609	12.126	-98.47	42.502	61.356	-11.602	-72.08	67.608	-146.38	17.137	50.66	-110.74	20.658
3.628	-10.661	12.357	-96.401	42.101	59.705	-11.895	-71.42	64.126	-147.93	18.142	52.032	-110.09	20.185
3.63	-12.374	12.301	-94.602	41.972	58.414	-12.891	-70.353	61.81	-148.92	18.501	53.053	-109.89	19.512
3.632	-11.594	12.665	-92.782	41.938	56.891	-13.749	-70.048	60.568	-149.79	18.189	53.906	-110.63	19.006
3.634	-11.315	13.614	-91.097	41.962	55.392	-14.129	-69.734	60.071	-150.32	17.974	53.377	-111.67	19.103
3.636	-12.9	14.609	-89.327	42.072	54.925	-14.802	-69.153	59.419	-150.37	17.955	52.899	-112.01	19.612
3.638	-14.987	16.421	-86.814	42.004	54.79	-14.761	-68.438	58.44	-150.26	19.018	53.281	-111.46	20.398
3.64	-19.105	18.004	-83.968	41.913	53.851	-14.488	-67.408	59.8	-150.05	21.091	54.456	-109.94	21.934
3.642	-24.742	18.821	-81.23	41.84	52.503	-14.505	-67.011	60.852	-149.41	22.896	55.435	-107.07	24.48
3.644	-29.347	20.626	-78.892	41.814	50.472	-13.966	-66.483	59.141	-148.4	24.241	54.594	-105.29	27
3.646	-33.364	22.976	-77.395	41.909	48.244	-13.75	-65.316	56.746	-147.47	24.909	52.207	-105.65	29.302
3.648	-36.448	25.489	-76.096	41.915	47.317	-13.68	-65.262	55.266	-146.44	24.415	49.019	-105.74	31.68
3.65	-37.985	28.313	-74.683	41.958	46.856	-13.259	-65.501	55.094	-145.52	22.577	46.368	-104.97	33.878
3.652	-39.14	30.826	-73.734	42.098	46.796	-13.315	-65.214	53.817	-144.9	21.093	45.499	-103.84	35.648
3.654	-40.365	33.825	-72.729	42.126	47.36	-13.821	-65.476	52.871	-144.06	20.976	46.472	-102.04	37.019
3.656	-42.529	37.163	-71.039	42.259	47.39	-14.989	-65.807	55.347	-143.19	20.542	49.064	-99.705	38.699
3.658	-45.397	39.831	-69.281	42.486	47.723	-16.099	-66.181	57.421	-142.29	19.714	52.023	-97.734	40.519
3.66	-47.645	42.042	-67.596	42.487	48.819	-16.257	-66.813	57.982	-141.24	18.675	53.981	-96.142	42.42
3.662	-49.941	43.726	-65.331	42.432	50.489	-16.491	-66.784	58.823	-140.32	17.186	54.448	-94.424	44.34
3.664	-52.55	44.902	-63.002	42.425	52.859	-16.723	-66.377	57.904	-139.38	16.637	54.776	-92.8	45.224
3.666	-55.318	45.936	-61.523	42.379	53.677	-16.592	-66.514	56.229	-138.51	16.931	57.049	-90.755	45.348
3.668	-58.061	46.499	-60.346	42.32	52.588	-16.348	-66.408	57.197	-137.61	16.645	60.903	-88.561	44.599
3.67	-59.706	46.156	-58.853	42.122	51.901	-15.683	-64.767	59.726	-136.8	15.787	64.945	-87.257	42.828
3.672	-60.684	45.447	-57.446	41.931	51.365	-15.367	-63.476	61.509	-136.29	14.848	67.682	-86.292	41.018
3.674	-61.858	45.424	-56.349	41.862	49.915	-15.524	-63.943	62.871	-135.43	13.031	68.955	-85.702	38.395
3.676	-63.527	46.584	-55.427	41.731	47.703	-15.442	-64.231	64.095	-134.51	10.566	70.105	-85.297	35.572
3.678	-65.286	48.764	-54.769	41.614	45.602	-15.826	-65.018	64.331	-133.94	9.214	71.037	-84.546	33.512
3.68	-65.384	50.512	-54.333	41.317	44.559	-16.567	-66.853	63.186	-133.11	8.1109	72.717	-84.267	30.541
3.682	-64.552	50.993	-53.863	40.833	43.817	-16.736	-67.379	62.876	-132.33	7.0123	76.097	-83.392	27.118
3.684	-64.718	51.421	-52.99	40.496	43.014	-17.166	-67.729	64.655	-131.85	7.4732	79.887	-81.493	24.52
3.686	-65.447	52.06	-51.786	40.144	42.962	-18.293	-69.167	64.852	-131.32	8.7955	83.584	-80.32	22.123
3.688	-65.889	52.141	-50.918	39.746	43.161	-19.123	-70.085	63.775	-130.88	9.6991	85.716	-79.246	19.399
3.69	-65.508	51.442	-50.472	39.149	43.468	-20.187	-71.157	64.94	-130.66	9.4346	84.667	-77.638	16.639
3.692	-64.612	50.707	-50.07	38.457	44.1	-21.692	-73.547	66.721	-130.45	9.1977	81.967	-76.267	14.753
3.694	-63.902	50.864	-49.952	38.124	44.275	-22.579	-76.315	67.66	-130.09	10.263	79.89	-75.498	13.465
3.696	-62.938	51.074	-51.124	37.734	43.813	-23.506	-78.288	66.94	-129.66	11.055	78.952	-75.564	12.602
3.698	-61.768	50.856	-53.346	37.322	42.968	-24.123	-79.26	64.782	-129.35	11.543	78.255	-74.874	12.764
3.7	-61.156	50.794	-54.458	37.101	42.13	-23.348	-80.058	63.726	-129.19	12.306	77.676	-72.352	12.983
3.702	-61.135	50.306	-54.704	36.649	41.368	-22.678	-80.877	63.121	-128.9	13.15	76.623	-69.327	13.302
3.704	-61.166	49.683	-56.29	36.257	40.416	-22.773	-81.102	62.454	-128.58	14.653	73.966	-66.44	14.041
3.706	-61.439	49.852	-58.426	35.956	40.161	-23.108	-80.486	61.636	-128.58	16.827	71.847	-64.81	14.517
3.708	-62.467	50.404	-59.939	35.352	40.758	-23.492	-79.301	59.849	-128.44	19.8	71.209	-64.617	15.829
3.71	-63.45	51.103	-61.353	34.6	41.833	-23.481	-77.655	58.178	-127.87	22.591	70.142	-64.127	17.878
3.712	-64.031	51.484	-62.245	33.964	43.629	-23.648	-75.027	56.01	-127.45	24.323	69.291	-64.962	19.355
3.714	-64.263	51.106	-62.78	33.6	45.72	-23.736	-72.459	52.785	-127.12	25.489	69.262	-67.669	20.714
3.716	-63.881	50.361	-63.722	33.192	47.806	-23.252	-71.386	48.934	-126.64	25.173	69.614	-69.306	21.947
3.718	-64.009	48.805	-64.052	32.544	49.123	-23.63	-70.748	45.504	-126.33	23.782	70.217	-70.301	22.902
3.72	-64.349	46.369	-63.688	31.957	49.796	-24.405	-69.968	44.377	-126.14	22.222	70.116	-71.079	23.646
3.722	-63.898	44.391	-63.86	31.452	51.428	-24.035	-69.453	44.468	-126.04	20.304	70.539	-70.716	23.864
3.724	-63.135	43.089	-63.835	30.942	52.698	-23.334	-68.721	45.389	-126.47	19.196	71.879	-70.745	24.244
3.726	-61.415	42.273	-63.46	30.278	52.713	-23.181	-67.879	47.315	-127.4	18.243	72.067	-70.664	25.033
3.728	-59.807	42.134	-63.564	29.547	52.731	-23.297	-67.596	49.285	-128.52	16.482	72.569	-68.98	25.486
3.73	-59.902	41.972	-63.398	28.901	52.281	-23.16	-68.117	50.611	-129.84	15.227	73.944	-66.768	25.807
3.732	-59.728	41.598	-62.373	28.117	51.572	-22.361	-68.928	49.207	-131.07	14.695	73.722	-64.467	26.308
3.734	-59.197	41.128	-59.667	27.33	51.174	-21.686	-69.009	47.18	-131.84	14.821	72.107	-62.375	26.693
3.736	-59.29	40.522	-55.747	26.566	50.629	-21.668	-67.902	47.297	-132.19	14.878	70.349	-61.675	27.452
3.738	-58.907	40.157	-52.782	25.752	50.185	-21.481	-66.294	48.261	-132.23	13.465	69.511	-62.119	28.83
3.74	-58.272	39.776	-49.686	25.201	49.708	-21.632	-65.156	49.864	-132.06	11.67	69.204	-61.768	29.61
3.742	-57.436	39.285	-46.12	24.866	49.159	-22.509	-64.319	51.125	-131.76	10.583	68.393	-59.832	29.723
3.744	-56.032	38.972	-43.761	24.705	48.371	-22.914	-63.415	52.573	-131.48	9.6237	67.865	-57.937	30.072
3.746	-54.869	38.397	-41.12	24.69	46.487	-23.388	-62.653	53.476	-131.35	8.7353	66.101	-57.195	30.126
3.748	-53.592	37.204	-37.625	24.597	44.208	-24.185	-61.877	50.771	-131.13	7.3874	62.589	-57.636	29.874
3.75	-51.618	35.652	-33.866	24.486	42.367	-24.541	-61.173	48.026	-130.87	5.1026	60.236	-58.375	29.672
3.752	-48.867	34.189	-30.078	24.275	40.544	-25.493	-60.611	47.674	-130.89	3.3463	59.168	-58.857	29.085
3.754	-45.766	33.198	-27.882	23.941	39.235	-26.629	-60.431	48.9	-130.77	2.513	57.817	-60.8	28.314
3.756	-43.505	32.766	-27.299	23.803	39.162	-26.955	-60.899	51.956	-130.27	1.8205	55.205	-63.265	27.454
3.758	-41.721	31.866	-27.478	23.844	39.329	-26.837	-60.49	55.011	-129.97	1.8824	51.783	-64.26	26.739
3.76	-40.623	30.236	-28.303	23.794	39.406	-25.599	-59.292	57.855	-129.71	2.5255	48.776	-65.279	26.707
3.762	-40.653	29.035	-29.35	23.645	39.807	-24.016	-59.401	60.003	-129.1	3.153	46.487	-65.943	26.967
3.764	-40.261	27.776	-30.455	23.504	40.26	-23.328	-60.158	60.63	-128.59	4.4286	44.966	-65.152	27.308
3.766	-40.054	27.377	-31.934	23.307	41.678	-22.566	-60.699	60.206	-128.08	5.9392	44.174	-63.348	28.051
3.768	-40.101	29.2	-34.204	22.926	43.866	-21.484	-61.018	58.976	-127.4	6.216	46.031	-60.783	29.218
3.77	-39.167	31.316	-35.935	22.382	44.974	-20.332	-59.898	60.042	-126.76	5.9052	49.305	-59.53	30.284
3.772	-39.003	33.885	-36.127	21.947	45.933	-19.115	-58.225	62.689	-125.91	6.7152	49.794	-59.651	31.423
3.774	-39.376	36.692	-36.346	21.483	47.926	-18.023	-57.49	63.07	-124.98	7.6407	50.019	-59.574	33.131
3.776	-39.802	38.482	-36.712	20.79	49.488	-17.069	-56.642	62.225	-124.17	8.4219	50.735	-60.647	34.807
3.778	-42.031	41.111	-36.457	20.398	49.886	-16.309	-55.878	61.697	-123.14	10.299	49.412	-62.316	36.606
3.78	-44.548	43.382	-36.037	20.145	50.022	-15.413	-56.02	61.58	-122.11	11.231	48.912	-62.107	38.511
3.782	-45.951	44.749	-35.371	19.695	50.241	-14.701	-56.47	60.634	-121.22	11.12	49.734	-60.816	39.775
3.784	-47.363	47.48	-34.482	19.53	50.059	-14.93	-57.905	58.966	-120.39	11.232	50.412	-60.827	40.459
3.786	-48.764	49.92	-33.767	19.304	49.516	-15.678	-59.435	58.614	-119.62	9.85	51.599	-61.634	40.111
3.788	-49.77	51.775	-33.305	18.744	48.721	-16.42	-59.079	58.518	-118.77	8.7826	52.327	-61.265	38.819
3.79	-50.785	53.566	-32.763	18.412	47.289	-16.836	-58.66	58.258	-117.89	9.0644	52.012	-60.935	36.926
3.792	-52.004	54.075	-31.476	18.095	45.003	-16.943	-58.997	58.345	-117.42	8.2627	50.544	-61.559	34.67
3.794	-52.989	53.996	-30.005	17.45	41.991	-16.857	-59.217	56.825	-117.21	7.3589	48.656	-61.932	33.222
3.796	-54.06	53.432	-28.629	16.727	38.553	-15.921	-59.939	53.728	-116.87	6.9561	46.835	-62.231	31.642
3.798	-55.025	52.969	-26.082	16.055	35.226	-15.106	-60.286	51.12	-116.52	6.2808	43.406	-62	28.731
3.8	-55.575	52.323	-23.055	15.322	32.739	-15.633	-59.666	48.197	-116.09	5.4735	39.304	-60.796	25.176
3.802	-57.562	50.117	-21.045	14.423	31.074	-16.05	-59.166	44.188	-115.81	4.2562	36.744	-59.34	21.344
3.804	-59.75	48.593	-19.306	13.421	30.215	-16.033	-58.984	41.988	-115.94	3.3633	35.622	-57.184	17.624
3.806	-60.263	48.209	-17.857	12.448	30.371	-16.415	-58.657	41.257	-115.74	2.7688	34.58	-54.229	13.854
3.808	-61.911	47.8	-16.815	11.652	30.569	-16.963	-57.476	40.224	-115.37	1.4202	32.733	-51.341	9.5582
3.81	-64.289	47.896	-15.134	11.02	30.576	-17.908	-55.626	39.871	-115.34	-1.0142	31.264	-48.723	4.712
3.812	-63.942	47.886	-13.442	10.462	30.567	-18.516	-54.256	38.409	-115.08	-4.0794	30.701	-45.909	-0.15013
3.814	-62.001	48.182	-11.852	10.05	30.639	-18.485	-53.95	36.072	-114.61	-6.1055	30.803	-43.869	-4.0313
3.816	-59.984	48.751	-10.395	9.7402	32.155	-18.832	-53.991	34.505	-114.26	-7.418	32.729	-43.117	-7.177
3.818	-56.925	48.864	-10.273	9.5993	34.522	-18.695	-53.624	33.193	-114.06	-9.2324	35.898	-40.93	-9.8387
3.82	-53.497	49.622	-10.568	9.6962	36.608	-18.269	-53.415	34.04	-113.75	-10.76	37.933	-37.818	-11.76
3.822	-50.896	50.527	-11.533	9.8495	38.435	-18.306	-53.102	35.938	-113.14	-11.588	38.456	-36.933	-12.795
3.824	-48.063	50.76	-13.483	10.041	39.091	-17.778	-52.76	37.184	-112.8	-11.433	38.314	-37.117	-12.756
3.826	-44.716	50.215	-14.625	10.245	39.602	-17.227	-52.53	38.928	-112.66	-11.18	37.319	-37.182	-11.761
3.828	-42.233	48.895	-16.581	10.504	40.593	-16.789	-50.689	39.636	-112.21	-12.556	36.358	-37.494	-9.078
3.83	-40.198	47.471	-19.445	10.887	41.246	-15.848	-48.781	38.878	-111.64	-14.568	36.997	-38.188	-5.2291
3.832	-37.58	44.936	-20.59	11.164	42.687	-15.178	-47.753	36.389	-110.87	-15.546	39.083	-40.269	-0.77369
3.834	-35.402	41.644	-21.087	11.393	44.152	-14.586	-45.158	33.495	-110.22	-15.287	43.117	-42.969	5.109
3.836	-34.282	38.837	-21.71	11.61	44.74	-14.149	-42.608	33.453	-109.82	-14.06	48.624	-44.483	10.821
3.838	-32.634	35.587	-22.337	11.641	44.959	-14.097	-41.204	34.465	-109.24	-12.31	52.67	-44.858	16.231
3.84	-29.877	33.105	-23.212	11.645	43.74	-13.716	-39.304	35.835	-108.86	-11.1	54.595	-44.868	22.497
3.842	-28.065	31.717	-23.823	11.839	42.551	-13.63	-37.488	38.082	-108.7	-10.81	55.974	-45.123	28.986
3.844	-27.481	29.589	-24.362	12.23	42.985	-14.109	-35.943	39.678	-108.44	-9.9747	57.6	-45.578	36.166
3.846	-26.23	27.763	-24.426	12.586	43.255	-13.971	-34.801	41.098	-108.51	-8.7431	59.522	-46.083	43.097
3.848	-25.121	26.878	-23.912	12.789	43.033	-12.884	-34.674	41.617	-108.92	-8.7213	62.124	-46.577	48.866
3.85	-25.81	26.749	-22.825	12.892	42.711	-12.052	-35.459	40.368	-109.25	-9.6037	65.278	-46.674	54.104
3.852	-27.642	27.938	-20.997	12.844	42.601	-12.014	-36.881	39.051	-109.4	-11.211	67.767	-46.178	58.037
3.854	-29.262	29.449	-19.486	12.771	43.914	-11.651	-38.125	39.306	-109.42	-13.223	69.563	-45.129	61.071
3.856	-29.636	31.398	-18.154	12.589	45.793	-11.291	-39.054	40.517	-109.3	-14.421	71.133	-43.918	63.379
3.858	-30.363	34.543	-17.418	12.31	46.962	-11.382	-39.557	40.419	-109.25	-15.238	71.644	-42.407	64.675
3.86	-33.076	37.565	-17.194	12.201	48.236	-10.872	-39.573	38.318	-109.19	-15.893	70.165	-40.331	65.783
3.862	-35.105	40.053	-16.113	12.063	49.716	-10.329	-39.757	34.782	-108.83	-15.29	67.138	-39.014	66.412
3.864	-36.02	43.285	-15.657	11.975	50.833	-10.248	-40.031	30.687	-108.39	-13.771	64.011	-38.751	66.789
3.866	-37.293	47.383	-15.374	12.089	51.436	-10.308	-40.725	26.609	-107.94	-12.512	60.842	-38.619	66.41
3.868	-37.401	50.763	-14.471	12.201	51.002	-10.448	-41.733	23.859	-107.42	-11.756	57.713	-39.297	64.188
3.87	-37.038	52.984	-15.118	12.297	50.182	-10.122	-42.278	23.347	-107	-11.852	55.406	-40.508	61.555
3.872	-37.77	55.003	-15.805	12.273	49.398	-10.132	-42.392	22.969	-106.49	-12.756	53.086	-40.355	58.897
3.874	-39.14	56.234	-15.195	12.293	47.561	-10.855	-41.827	22.799	-105.79	-13.517	50.244	-39.124	55.43
3.876	-41.182	56.053	-15.317	12.414	44.864	-11.19	-41.222	21.944	-105.01	-14.53	46.7	-38.315	51.335
3.878	-43.396	55.36	-15.651	12.346	42.772	-11.338	-41.021	17.968	-104.42	-16.375	42.395	-37.73	47.044
3.88	-45.232	54.578	-14.635	12.381	42.171	-11.617	-40.681	14.474	-103.86	-18.716	38.886	-36.773	42.43
3.882	-45.933	53.508	-12.938	12.382	41.913	-11.926	-40.462	12.472	-102.75	-21.228	36.704	-36.159	36.389
3.884	-46.128	52.337	-11.515	12.117	41.101	-12.402	-40.134	10.835	-101.8	-23.099	35.293	-36.255	29.614
3.886	-48.062	52.169	-9.8882	11.961	41.051	-12.875	-39.851	11.358	-101.28	-24.097	34.147	-36.68	23.36
3.888	-49.944	53.908	-8.8603	11.632	41.096	-13.096	-40.058	13.013	-100.39	-23.616	32.916	-37.853	17.166
3.89	-49.804	56.361	-9.0841	11.154	40.804	-13.248	-40.195	15.916	-99.579	-21.644	32.226	-39.51	11.428
3.892	-49.125	58.497	-8.1447	10.814	40.71	-13.604	-40.46	20.413	-98.978	-20.569	32.271	-40.69	6.6791
3.894	-48.872	61.183	-6.5329	10.203	40.033	-13.116	-40.81	24.957	-98.395	-20.377	33.028	-41.911	2.2764
3.896	-49.073	64.308	-6.1715	9.613	40.146	-11.873	-40.716	29.712	-98.208	-20.571	35.331	-43.147	-2.1037
3.898	-48.663	66.652	-6.0697	9.2771	40.607	-11.401	-40.345	33.895	-97.977	-22.279	38.518	-43.816	-5.5629
3.9	-48.863	68.006	-5.5503	8.8641	40.371	-11.082	-40.081	37.101	-97.813	-23.72	41.071	-44.412	-7.9596
3.902	-51.351	68.519	-3.5496	8.6516	41.598	-10.995	-39.725	39.65	-97.934	-24.162	44.081	-44.597	-10.077
3.904	-53.621	68.346	-0.9035	8.4616	43.052	-11.329	-38.386	41.77	-97.668	-25.23	47.844	-44.734	-10.917
3.906	-56.298	67.661	-0.05178	8.0954	43.101	-11.135	-36.952	44.321	-97.43	-26.757	49.688	-44.563	-10.748
3.908	-59.844	66.349	0.0084385	7.9896	42.328	-11.772	-36.873	46.637	-97.422	-28.106	49.723	-41.737	-10.44
3.91	-61.734	64.484	-0.60082	7.9203	41.239	-12.759	-37.731	48.115	-97.119	-28.592	48.716	-38.127	-8.6738
3.912	-63.608	61.946	-2.7851	7.6966	41.1	-12.706	-38.829	47.607	-96.816	-27.864	46.192	-36.657	-6.1791
3.914	-64.595	58.535	-5.2916	7.5795	40.977	-13.17	-39.485	44.861	-96.472	-26.729	44.085	-36.682	-3.475
3.916	-62.999	54.912	-7.7838	7.5107	41.118	-13.787	-40.206	41.217	-96.08	-25.948	42.192	-37.871	0.32509
3.918	-61.567	51.829	-10.635	7.4474	42.461	-13.908	-41.259	36.696	-96.024	-25.912	39.438	-39.132	4.1187
3.92	-59.827	49.147	-14.13	7.409	43.223	-14.315	-40.586	33.657	-95.784	-26.656	37.297	-40.794	7.8106
3.922	-58.13	46.266	-17.984	7.3904	44.229	-14.635	-38.673	33.602	-95.165	-27.811	35.84	-43.984	12.099
3.924	-58.188	43.286	-20.713	7.2804	45.248	-15.086	-37.609	34.751	-94.666	-28.94	35.61	-46.504	16.523
3.926	-57.436	40.421	-22.485	6.9446	45.032	-15.784	-37.008	34.689	-94.231	-30.387	36.76	-48.821	21.073
3.928	-55.953	36.905	-24.68	6.632	45.03	-16.451	-36.933	30.382	-93.735	-31.933	38.028	-51.629	25.745
3.93	-55.498	32.967	-26.914	6.3643	44.955	-16.904	-37.618	25.462	-93.303	-32.478	38.967	-52.728	30.551
3.932	-54.899	29.899	-28.141	6.1436	45.497	-16.43	-38.354	24.074	-92.776	-32.186	38.95	-53.436	35.667
3.934	-54.402	27.829	-28.552	6.0923	46.341	-15.743	-39.524	22.796	-92.074	-31.352	39.107	-54.26	40.722
3.936	-55.037	26.585	-28.585	5.8619	45.477	-15.446	-40.96	21.251	-91.501	-30.436	39.469	-54.149	45.335
3.938	-55.581	25.849	-28.461	5.627	44.829	-15.133	-41.8	21.692	-91.024	-29.895	38.82	-54.618	49.235
3.94	-55.899	25.556	-28.661	5.6285	44.826	-14.957	-42.481	23.147	-90.206	-29.377	38.938	-55.095	52.407
3.942	-56.876	26.593	-29.374	5.4876	44.299	-14.799	-43.026	23.56	-89.163	-29.118	39.016	-55.106	55.324
3.944	-56.914	27.659	-30.768	5.4689	42.915	-14.778	-42.831	23.106	-88.112	-28.017	37.21	-54.955	57.825
3.946	-56.297	27.289	-31.682	5.5728	40.406	-14.821	-42.361	22.818	-87.097	-25.813	35.338	-52.917	59.337
3.948	-56.912	27.688	-31.217	5.4166	38.957	-14.97	-42.518	20.804	-86.221	-24.128	33.504	-49.911	60.158
3.95	-57.379	29.651	-31.268	5.2882	38.769	-15.531	-43.261	18.13	-85.271	-22.291	30.897	-47.155	60.386
3.952	-57.948	31.071	-31.554	5.1558	38.731	-15.694	-43.708	16.312	-84.442	-20.53	29.591	-43.976	59.648
3.954	-59.108	31.806	-30.457	5.0007	39.205	-16.105	-43.984	13.856	-83.656	-20.42	30.022	-41.073	57.996
3.956	-59.59	32.952	-28.324	5.1122	38.765	-17.448	-44.043	13.067	-82.622	-21.687	29.329	-38.642	55.317
3.958	-60.448	34.143	-25.056	5.3182	37.731	-18.083	-42.837	13.573	-81.769	-22.953	27.724	-37.739	51.764
3.96	-60.941	34.278	-21.263	5.4788	37.565	-18.086	-41.513	13.214	-80.672	-23.513	28.122	-39.426	47.617
3.962	-60.219	33.317	-17.142	5.6324	38.069	-18.356	-41.059	13.546	-79.272	-25.035	30.357	-41.824	42.777
3.964	-59.885	32.309	-12.524	5.8355	39.224	-18.391	-40.204	13.027	-78.43	-26.793	33.788	-44.476	37.577
3.966	-58.936	31.411	-8.8187	5.906	40.245	-18.065	-39.345	10.818	-77.59	-27.157	37.39	-46.883	32.341
3.968	-57.598	30.09	-5.3453	5.7214	41.656	-17.804	-39.498	7.5407	-76.714	-28.146	39.833	-48.908	27.116
3.97	-57.362	29.217	-2.511	5.5609	44.45	-17.684	-40.17	3.06	-76.41	-29.424	42.69	-53.041	21.78
3.972	-56.334	29.855	-2.1648	5.3554	47.126	-17.302	-40.551	-0.42699	-75.992	-30.186	45.152	-58.361	16.179
3.974	-54.622	31.664	-2.1724	5.1835	48.765	-17.099	-39.754	-3.7348	-75.297	-31.151	45.311	-63.074	10.969
3.976	-53.829	33.913	-2.0143	5.2064	49.57	-17.321	-38.233	-6.9064	-74.931	-30.734	45.389	-67.152	6.4702
3.978	-52.586	35.899	-3.316	5.0887	49.862	-17.024	-36.975	-8.0243	-74.803	-28.88	45.623	-69.546	2.6661
3.98	-51.22	37.075	-5.1003	4.9766	50.197	-16.598	-35.542	-10.462	-74.287	-27.304	43.945	-70.56	0.16592
3.982	-51.129	36.834	-6.8793	5.0976	50.558	-16.465	-34.156	-14.816	-73.527	-27.062	41.964	-70.106	-1.5634
3.984	-50.253	34.878	-8.8095	5.2322	50.478	-16.269	-33.174	-18.012	-73.363	-27.991	41.793	-67.881	-2.869
3.986	-49.036	31.949	-10.487	5.1981	49.606	-16.547	-32.067	-20.774	-73.205	-29.034	42.024	-65.299	-3.1155
3.988	-50.37	28.855	-12.147	4.9598	48.637	-16.962	-31.706	-22.838	-72.494	-30.012	40.659	-63.492	-2.9241
3.99	-51.592	26.932	-13.356	4.8253	47.82	-17.132	-32.85	-22.453	-71.998	-30.663	37.48	-63.449	-2.4636
3.992	-51.318	26.89	-13.345	4.8671	46.944	-17.615	-34.432	-20.515	-71.646	-31.742	34.515	-63.713	-1.0817
3.994	-52.896	27.364	-12.853	4.8933	46.869	-18.319	-35.842	-18.643	-71.213	-33.292	33.971	-63.295	1.0254
3.996	-55.229	28.097	-12.724	4.8992	47.637	-18.997	-37.193	-18.787	-70.868	-33.82	35.297	-63.9	3.6475
[truncated: 2 more rows]
