# Supplementary material for: A transient cortical state with sleep-like sensory responses precedes emergence from general anesthesia in humans
Source: eLife. 2018 Aug 10;7:e33250. doi: 10.7554/eLife.33250 (PMC6086660; doi:10.7554/eLife.33250)
Supplement: Figure 3—source data 1. [file elife-33250-fig3-data1.csv]

baseline	sedated	post-LOC	deep	propofol off	emergence	ROC
5.302	-16.951	-6.9337	-4.3976	91.916	101.89	-20.965
18.476	-8.9418	-5.8602	-15.166	-26.378	-8.5288	-22.72
11.006	21.899	-17.592	3.8913	-3.2974	-18.809	-3.2607
-8.1551	-1.9154	-2.4474	-0.19824	-31.285	-7.575	-15.459
11.808	2.6982	-31.679	5.6109	27.254	9.5914	6.846
-2.4985	7.2247	8.8487	17.398	24.934	42.852	-0.75222
4.2359	-18.832	17.073	-24.852	NaN	-1.4069	NaN
4.7091	3.4946	-2.1684	17.52	-102.97	-58.228	8.1246
