# Supplementary material for: A transient cortical state with sleep-like sensory responses precedes emergence from general anesthesia in humans
Source: eLife. 2018 Aug 10;7:e33250. doi: 10.7554/eLife.33250 (PMC6086660; doi:10.7554/eLife.33250)
Supplement: Figure 4—source data 1. [file elife-33250-fig4-data1.csv]

Time (s)	Subj1	Subj2	Subj3	Subj4	Subj5	Subj6	Subj7	Subj8	Subj9	Subj10
0.5	5.2877	-0.20918	-0.74781	-2.7555	3.5425	0.6125	5.3225	1.7245	1.1117	-0.055018
0.504	5.3496	-0.20581	-0.72772	-2.6439	3.621	0.66808	5.258	1.7142	1.1741	0.15659
0.508	5.4102	-0.19674	-0.71025	-2.5383	3.6976	0.72942	5.1922	1.7112	1.2388	0.36629
0.512	5.4685	-0.18248	-0.69565	-2.4394	3.7721	0.79614	5.1254	1.7151	1.3055	0.57256
0.516	5.5243	-0.16368	-0.68387	-2.3482	3.8438	0.86748	5.0581	1.7251	1.3737	0.77383
0.52	5.577	-0.14089	-0.67528	-2.2654	3.9124	0.94283	4.9902	1.7404	1.4431	0.96909
0.524	5.6258	-0.11459	-0.67021	-2.1916	3.9772	1.0215	4.9216	1.7602	1.5131	1.157
0.528	5.6705	-0.085584	-0.66872	-2.1277	4.0379	1.1026	4.8528	1.7841	1.5835	1.3365
0.532	5.7103	-0.05431	-0.67098	-2.0739	4.0947	1.186	4.784	1.8119	1.6541	1.5062
0.536	5.7449	-0.020958	-0.67673	-2.0306	4.1474	1.2708	4.715	1.8427	1.7245	1.6652
0.54	5.774	0.013454	-0.68618	-1.9986	4.1959	1.3563	4.646	1.8758	1.7944	1.8129
0.544	5.7977	0.048451	-0.69931	-1.9777	4.2403	1.4416	4.5774	1.9104	1.863	1.9489
0.548	5.8158	0.083573	-0.71615	-1.9681	4.2805	1.5259	4.5091	1.946	1.9301	2.0725
0.552	5.8283	0.11818	-0.73662	-1.97	4.3164	1.6086	4.4412	1.9819	1.9953	2.1831
0.556	5.8353	0.15191	-0.76044	-1.9833	4.3479	1.689	4.3738	2.0174	2.0581	2.2801
0.56	5.8363	0.18441	-0.78749	-2.0076	4.3748	1.7665	4.3076	2.052	2.1181	2.3631
0.564	5.8313	0.21486	-0.81748	-2.0424	4.3968	1.8404	4.2428	2.0851	2.1752	2.4314
0.568	5.8208	0.24261	-0.85045	-2.0877	4.4136	1.9099	4.1799	2.116	2.2293	2.485
0.572	5.8049	0.26763	-0.88594	-2.1432	4.4252	1.9746	4.1187	2.144	2.28	2.5236
0.576	5.7834	0.28947	-0.92394	-2.2082	4.4315	2.0337	4.0589	2.1689	2.327	2.5474
0.58	5.756	0.30772	-0.96386	-2.2824	4.4327	2.0869	4.0006	2.1903	2.3702	2.5573
0.584	5.7236	0.32189	-1.0051	-2.3656	4.4289	2.1337	3.9439	2.208	2.4095	2.5535
0.588	5.6865	0.33191	-1.0478	-2.4575	4.4196	2.1739	3.889	2.2217	2.445	2.5362
0.592	5.6452	0.33767	-1.0918	-2.5575	4.4047	2.2069	3.8361	2.2308	2.4768	2.5055
0.596	5.6003	0.33839	-1.137	-2.6654	4.3842	2.2326	3.7854	2.2355	2.5049	2.4622
0.6	5.5519	0.33364	-1.1826	-2.7806	4.3585	2.2508	3.737	2.2356	2.529	2.4067
0.604	5.5011	0.32328	-1.2283	-2.9024	4.3276	2.2615	3.6914	2.2308	2.5493	2.3394
0.608	5.4485	0.30756	-1.2741	-3.0295	4.2915	2.2644	3.6482	2.2207	2.5659	2.2614
0.612	5.3945	0.28657	-1.3192	-3.1619	4.2506	2.2594	3.6071	2.2051	2.5789	2.1731
0.616	5.3394	0.26006	-1.3638	-3.2995	4.2045	2.2467	3.5674	2.1845	2.5886	2.0757
0.62	5.2845	0.22833	-1.4073	-3.441	4.1533	2.2265	3.5289	2.1586	2.5951	1.9703
0.624	5.2299	0.19123	-1.4497	-3.5854	4.0972	2.1988	3.4913	2.1272	2.5986	1.8569
0.628	5.1761	0.14871	-1.4907	-3.7318	4.0362	2.1637	3.454	2.0907	2.5993	1.7369
0.632	5.1239	0.10108	-1.53	-3.879	3.9706	2.1217	3.4167	2.0492	2.5971	1.6112
0.636	5.0737	0.048335	-1.5676	-4.0262	3.9005	2.0733	3.3795	2.003	2.5923	1.4804
0.64	5.0258	-0.0094253	-1.6034	-4.1729	3.8259	2.0187	3.3426	1.952	2.5852	1.3458
0.644	4.9804	-0.072182	-1.6371	-4.3183	3.747	1.9582	3.3058	1.8963	2.5757	1.209
0.648	4.938	-0.13928	-1.6683	-4.4615	3.6635	1.8922	3.2687	1.8362	2.5644	1.0713
0.652	4.899	-0.21047	-1.6975	-4.6016	3.5752	1.8212	3.2306	1.7722	2.5516	0.93337
0.656	4.8637	-0.28596	-1.7248	-4.7377	3.4826	1.7458	3.1911	1.7045	2.5371	0.79599
0.66	4.8322	-0.36508	-1.7494	-4.8697	3.3855	1.6667	3.1495	1.6334	2.5214	0.66002
0.664	4.8051	-0.44744	-1.772	-4.9975	3.2841	1.5841	3.1056	1.5597	2.5048	0.52626
0.668	4.783	-0.53292	-1.7925	-5.121	3.1786	1.4986	3.059	1.4838	2.4874	0.3956
0.672	4.7656	-0.62117	-1.8116	-5.24	3.0692	1.4106	3.0092	1.406	2.4695	0.26886
0.676	4.7532	-0.71181	-1.8291	-5.3537	2.9558	1.3208	2.9565	1.3269	2.4511	0.14708
0.68	4.7456	-0.80471	-1.8441	-5.4618	2.8389	1.2294	2.9005	1.2467	2.4325	0.031077
0.684	4.7422	-0.89992	-1.8574	-5.5641	2.7186	1.1373	2.8408	1.1659	2.4136	-0.078873
0.688	4.7433	-0.99699	-1.8691	-5.6599	2.5947	1.0449	2.7776	1.0848	2.3948	-0.18243
0.692	4.7488	-1.0952	-1.8794	-5.7492	2.4675	0.95276	2.7103	1.004	2.3764	-0.27867
0.696	4.7582	-1.194	-1.8887	-5.8319	2.3374	0.86164	2.6386	0.92399	2.3581	-0.36737
0.7	4.7715	-1.2931	-1.8968	-5.9079	2.2044	0.77215	2.5624	0.84543	2.3402	-0.44871
0.704	4.7884	-1.3921	-1.9039	-5.9772	2.069	0.685	2.4819	0.76848	2.3225	-0.52237
0.708	4.8086	-1.4905	-1.9099	-6.0393	1.9316	0.60055	2.3974	0.69356	2.3053	-0.58821
0.712	4.8317	-1.5882	-1.9155	-6.0945	1.7925	0.51915	2.3085	0.62085	2.2887	-0.64629
0.716	4.8573	-1.6847	-1.9211	-6.1429	1.6521	0.44128	2.2154	0.55061	2.2723	-0.69654
0.72	4.8851	-1.78	-1.9262	-6.1846	1.5102	0.36717	2.1183	0.48309	2.2567	-0.73868
0.724	4.9147	-1.8735	-1.9311	-6.22	1.3672	0.29714	2.0171	0.41881	2.2413	-0.77296
0.728	4.9457	-1.9648	-1.9363	-6.2493	1.2234	0.23158	1.9119	0.35819	2.2262	-0.79994
0.732	4.9775	-2.0541	-1.9411	-6.2727	1.0793	0.17084	1.8028	0.30156	2.2117	-0.81984
0.736	5.0098	-2.1407	-1.9465	-6.2908	0.93495	0.11521	1.6899	0.24926	2.1974	-0.83279
0.74	5.0427	-2.2243	-1.9527	-6.3036	0.79064	0.064744	1.5735	0.20101	2.1835	-0.83899
0.744	5.0751	-2.3048	-1.959	-6.3112	0.64681	0.019386	1.4534	0.157	2.1697	-0.83905
0.748	5.1064	-2.3821	-1.9658	-6.3146	0.50328	-0.020774	1.3301	0.11747	2.1557	-0.83335
0.752	5.1364	-2.4558	-1.9732	-6.3142	0.36044	-0.055657	1.2038	0.082266	2.1417	-0.82196
0.756	5.1651	-2.5258	-1.9809	-6.3101	0.2192	-0.085346	1.0749	0.051386	2.1275	-0.80557
0.76	5.192	-2.5921	-1.9891	-6.3026	0.079503	-0.11004	0.94426	0.02496	2.1128	-0.78499
0.764	5.216	-2.6549	-1.9981	-6.2924	-0.058387	-0.12981	0.81229	0.0031245	2.0977	-0.7607
0.768	5.2365	-2.714	-2.008	-6.2791	-0.1941	-0.14476	0.67924	-0.014221	2.0821	-0.73327
0.772	5.2535	-2.7693	-2.0184	-6.2634	-0.32757	-0.15486	0.54547	-0.027325	2.0659	-0.70317
0.776	5.2665	-2.8208	-2.0292	-6.2463	-0.45808	-0.16013	0.4109	-0.036111	2.0491	-0.67066
0.78	5.2751	-2.8685	-2.0404	-6.228	-0.58519	-0.16096	0.27609	-0.040532	2.0312	-0.63599
0.784	5.2783	-2.9124	-2.0523	-6.209	-0.7088	-0.15781	0.14189	-0.041255	2.0122	-0.6001
0.788	5.2757	-2.9521	-2.0653	-6.19	-0.82883	-0.15131	0.008668	-0.038366	1.9916	-0.56418
0.792	5.2672	-2.9878	-2.0785	-6.171	-0.94482	-0.14183	-0.12302	-0.031899	1.9692	-0.52842
0.796	5.2525	-3.0196	-2.0914	-6.1519	-1.0562	-0.12964	-0.25253	-0.022315	1.945	-0.49307
0.8	5.2318	-3.0473	-2.1043	-6.1329	-1.1632	-0.11535	-0.37961	-0.0097204	1.9187	-0.45906
0.804	5.2049	-3.0709	-2.1169	-6.1141	-1.2654	-0.09913	-0.50362	0.0053515	1.8902	-0.42703
0.808	5.1715	-3.0908	-2.1297	-6.096	-1.362	-0.081153	-0.62372	0.022569	1.8592	-0.3972
0.812	5.1311	-3.1066	-2.1419	-6.0792	-1.453	-0.061665	-0.73937	0.041823	1.8259	-0.36973
0.816	5.0841	-3.1184	-2.1533	-6.0639	-1.5383	-0.041006	-0.85003	0.063022	1.7902	-0.34538
0.82	5.0306	-3.1269	-2.1638	-6.0502	-1.6178	-0.019628	-0.95557	0.086229	1.7523	-0.32499
0.824	4.9707	-3.1318	-2.173	-6.0381	-1.6915	0.0024014	-1.0555	0.11092	1.7124	-0.3088
0.828	4.9046	-3.1327	-2.1808	-6.0283	-1.7588	0.024358	-1.1492	0.13678	1.6703	-0.29721
0.832	4.8323	-3.1304	-2.1874	-6.0207	-1.8197	0.045523	-1.2369	0.1633	1.6263	-0.29055
0.836	4.7537	-3.1246	-2.1923	-6.0154	-1.874	0.065763	-1.3182	0.19004	1.5805	-0.28879
0.84	4.6694	-3.1159	-2.1958	-6.0129	-1.9218	0.084907	-1.3932	0.21675	1.5328	-0.29157
0.844	4.5793	-3.1048	-2.1977	-6.0129	-1.9632	0.10296	-1.4617	0.24313	1.4836	-0.29838
0.848	4.4836	-3.0909	-2.1974	-6.0157	-1.9977	0.11942	-1.5233	0.26882	1.4331	-0.30973
0.852	4.3828	-3.0745	-2.1952	-6.0218	-2.0259	0.13381	-1.5783	0.29347	1.3814	-0.32605
0.856	4.2775	-3.0561	-2.1911	-6.0306	-2.0482	0.14601	-1.6267	0.31689	1.3286	-0.34721
0.86	4.1685	-3.0361	-2.1842	-6.0419	-2.0645	0.15553	-1.6685	0.33838	1.2752	-0.37294
0.864	4.0562	-3.0144	-2.1748	-6.0557	-2.0753	0.16236	-1.7036	0.35781	1.221	-0.40264
0.868	3.9412	-2.9912	-2.1631	-6.072	-2.0804	0.16656	-1.7325	0.37496	1.1666	-0.43612
0.872	3.8239	-2.9667	-2.1489	-6.0907	-2.0803	0.16794	-1.7551	0.38927	1.1124	-0.47342
0.876	3.7048	-2.9408	-2.1325	-6.112	-2.0754	0.16663	-1.7713	0.40058	1.0581	-0.51422
0.88	3.5844	-2.9139	-2.1136	-6.1358	-2.0657	0.1624	-1.7816	0.40866	1.0041	-0.5583
0.884	3.4631	-2.8858	-2.0918	-6.1622	-2.0517	0.15546	-1.7865	0.41375	0.9507	-0.6056
0.888	3.3413	-2.8565	-2.0681	-6.1908	-2.0334	0.14597	-1.786	0.4158	0.89778	-0.65534
0.892	3.2192	-2.8265	-2.042	-6.2215	-2.0113	0.13375	-1.7802	0.41449	0.84589	-0.70675
0.896	3.0973	-2.7956	-2.0132	-6.2547	-1.9857	0.11901	-1.7699	0.40986	0.79545	-0.76015
0.9	2.9753	-2.7637	-1.9817	-6.2903	-1.9569	0.10168	-1.7558	0.40195	0.7464	-0.81509
0.904	2.8539	-2.7311	-1.9477	-6.3284	-1.9256	0.0822	-1.7383	0.3909	0.69939	-0.87093
0.908	2.7338	-2.6976	-1.9115	-6.3688	-1.892	0.060701	-1.7174	0.37647	0.65469	-0.92719
0.912	2.6147	-2.6634	-1.8733	-6.4115	-1.856	0.037118	-1.6933	0.35881	0.61183	-0.98375
0.916	2.4971	-2.6291	-1.8338	-6.4555	-1.8185	0.01181	-1.6666	0.33766	0.5712	-1.0407
0.92	2.3806	-2.5946	-1.7932	-6.5001	-1.7804	-0.015442	-1.6382	0.31261	0.53321	-1.0973
0.924	2.2657	-2.5599	-1.7516	-6.545	-1.7421	-0.044363	-1.6079	0.28419	0.4978	-1.1532
0.928	2.1529	-2.5255	-1.7087	-6.5903	-1.7041	-0.074604	-1.5767	0.25271	0.46493	-1.2076
0.932	2.0423	-2.4912	-1.6646	-6.6357	-1.6668	-0.10587	-1.5452	0.21835	0.43476	-1.26
0.936	1.9344	-2.4577	-1.6197	-6.6802	-1.6305	-0.13786	-1.5139	0.18121	0.40776	-1.3103
0.94	1.8291	-2.4249	-1.5739	-6.7239	-1.5955	-0.17012	-1.4833	0.14139	0.38366	-1.3581
0.944	1.7262	-2.3926	-1.5277	-6.7663	-1.5623	-0.20219	-1.4536	0.099193	0.36229	-1.4028
0.948	1.6257	-2.3612	-1.4811	-6.8067	-1.5315	-0.23444	-1.4254	0.054491	0.34414	-1.444
0.952	1.5282	-2.3309	-1.4338	-6.8455	-1.5039	-0.26649	-1.3995	0.0074485	0.32935	-1.4817
0.956	1.4337	-2.3018	-1.3868	-6.8824	-1.4796	-0.29784	-1.3764	-0.041566	0.31783	-1.5157
0.96	1.3421	-2.2736	-1.3401	-6.9171	-1.4589	-0.32827	-1.3561	-0.092405	0.30949	-1.5462
0.964	1.2535	-2.2463	-1.2934	-6.9499	-1.4421	-0.35757	-1.339	-0.14485	0.30432	-1.5734
0.968	1.1681	-2.22	-1.2471	-6.9808	-1.4294	-0.3855	-1.3255	-0.19897	0.30223	-1.5972
0.972	1.0862	-2.1945	-1.2019	-7.0095	-1.4215	-0.41176	-1.316	-0.25449	0.30341	-1.6178
0.976	1.0074	-2.1696	-1.1577	-7.0356	-1.4184	-0.4364	-1.3103	-0.31133	0.30777	-1.6347
0.98	0.93148	-2.1454	-1.1143	-7.0587	-1.4203	-0.45934	-1.3082	-0.36955	0.31482	-1.6477
0.984	0.85854	-2.1216	-1.0722	-7.0784	-1.4273	-0.48047	-1.3096	-0.42845	0.32491	-1.657
0.988	0.78856	-2.0984	-1.0315	-7.0947	-1.4394	-0.49965	-1.3145	-0.48774	0.33771	-1.6628
0.992	0.72118	-2.0758	-0.99152	-7.1075	-1.4565	-0.51679	-1.3228	-0.54746	0.35258	-1.6649
0.996	0.65645	-2.0539	-0.95214	-7.1172	-1.4789	-0.53188	-1.3345	-0.60768	0.36989	-1.6636
1	0.59408	-2.0327	-0.91426	-7.1231	-1.5067	-0.5447	-1.3491	-0.6681	0.38951	-1.6592
1.004	0.53333	-2.0123	-0.87721	-7.1245	-1.5397	-0.55534	-1.3667	-0.72833	0.41102	-1.6522
1.008	0.47426	-1.9929	-0.841	-7.1215	-1.5781	-0.56375	-1.3869	-0.78818	0.43419	-1.6426
1.012	0.41675	-1.9748	-0.80582	-7.1138	-1.6216	-0.56982	-1.4097	-0.84723	0.45887	-1.6305
1.016	0.36049	-1.9578	-0.77084	-7.1009	-1.6701	-0.57373	-1.435	-0.90545	0.48505	-1.616
1.02	0.30524	-1.9421	-0.73666	-7.0828	-1.7238	-0.57553	-1.4626	-0.96256	0.5124	-1.5993
1.024	0.25094	-1.9274	-0.70345	-7.0591	-1.7827	-0.57534	-1.4921	-1.018	0.5406	-1.5805
1.028	0.19731	-1.9136	-0.67056	-7.0295	-1.846	-0.57341	-1.5234	-1.0718	0.56934	-1.5595
1.032	0.1438	-1.9011	-0.63822	-6.9941	-1.9136	-0.56967	-1.5557	-1.124	0.59829	-1.5366
1.036	0.09042	-1.8899	-0.60668	-6.9532	-1.9854	-0.56433	-1.5888	-1.1747	0.62756	-1.5124
1.04	0.036789	-1.8797	-0.57568	-6.9068	-2.0609	-0.55773	-1.6222	-1.2239	0.65709	-1.4874
1.044	-0.017245	-1.8705	-0.54475	-6.8551	-2.1397	-0.54977	-1.6558	-1.2712	0.68669	-1.4618
1.048	-0.071881	-1.8619	-0.51366	-6.798	-2.2213	-0.54097	-1.6894	-1.3166	0.71635	-1.4359
1.052	-0.12734	-1.8539	-0.48237	-6.735	-2.3049	-0.53173	-1.7226	-1.3602	0.74573	-1.4102
1.056	-0.18314	-1.8469	-0.45097	-6.6662	-2.3901	-0.52206	-1.7549	-1.4018	0.7743	-1.3851
1.06	-0.2393	-1.8406	-0.41878	-6.5912	-2.4762	-0.51207	-1.7856	-1.4414	0.80214	-1.3608
1.064	-0.29601	-1.8349	-0.38552	-6.5105	-2.5629	-0.5018	-1.8144	-1.4791	0.82919	-1.3373
1.068	-0.35285	-1.8298	-0.35132	-6.4246	-2.6499	-0.49146	-1.8412	-1.515	0.85536	-1.3151
1.072	-0.4095	-1.8251	-0.31559	-6.3329	-2.7369	-0.48096	-1.8654	-1.5491	0.88042	-1.2945
1.076	-0.46588	-1.821	-0.27854	-6.2358	-2.8235	-0.47034	-1.8864	-1.5817	0.90403	-1.2759
1.08	-0.5221	-1.8175	-0.24004	-6.1339	-2.9093	-0.45986	-1.9042	-1.6131	0.92668	-1.2594
1.084	-0.57812	-1.8144	-0.19991	-6.0269	-2.9931	-0.44944	-1.9187	-1.643	0.94824	-1.2451
1.088	-0.63355	-1.8114	-0.15808	-5.9154	-3.0745	-0.43927	-1.9294	-1.6714	0.9687	-1.2333
1.092	-0.68866	-1.809	-0.11495	-5.8004	-3.1531	-0.4297	-1.9363	-1.6989	0.98816	-1.2242
1.096	-0.74304	-1.8071	-0.070441	-5.682	-3.2286	-0.42087	-1.9391	-1.7257	1.0064	-1.218
1.1	-0.79621	-1.8062	-0.023389	-5.5604	-3.3006	-0.41281	-1.9371	-1.752	1.0233	-1.2148
1.104	-0.84833	-1.8061	0.025909	-5.4357	-3.3686	-0.40545	-1.9307	-1.7778	1.0389	-1.2142
1.108	-0.89917	-1.8068	0.077209	-5.3076	-3.4319	-0.3988	-1.9197	-1.803	1.0536	-1.2165
1.112	-0.94857	-1.8079	0.13045	-5.1765	-3.4902	-0.39315	-1.9045	-1.8278	1.0673	-1.2215
1.116	-0.99614	-1.8093	0.18569	-5.0429	-3.5437	-0.38837	-1.885	-1.8521	1.0803	-1.2292
1.12	-1.0419	-1.8111	0.24345	-4.9074	-3.5917	-0.38439	-1.8614	-1.8763	1.0926	-1.2393
1.124	-1.0856	-1.8132	0.30276	-4.7706	-3.6335	-0.38109	-1.8339	-1.9001	1.104	-1.2516
1.128	-1.1267	-1.8154	0.36331	-4.6329	-3.6693	-0.37836	-1.803	-1.9237	1.1145	-1.2661
1.132	-1.1654	-1.8178	0.42601	-4.4948	-3.6992	-0.37651	-1.7687	-1.9471	1.1243	-1.2823
1.136	-1.2014	-1.8197	0.49069	-4.3564	-3.7232	-0.37546	-1.731	-1.9703	1.1333	-1.3004
1.14	-1.2347	-1.821	0.55686	-4.2178	-3.7409	-0.37501	-1.6897	-1.9936	1.1416	-1.3206
1.144	-1.2651	-1.8218	0.62407	-4.0794	-3.7524	-0.37488	-1.6452	-2.0173	1.1496	-1.3432
1.148	-1.2925	-1.8222	0.69237	-3.9414	-3.7575	-0.37502	-1.5978	-2.0416	1.1571	-1.368
1.152	-1.3166	-1.8221	0.76178	-3.8047	-3.7563	-0.37578	-1.5477	-2.0664	1.1646	-1.3945
1.156	-1.3372	-1.8214	0.83148	-3.6697	-3.7491	-0.37653	-1.4949	-2.0918	1.1726	-1.4225
1.16	-1.3544	-1.8197	0.90155	-3.5365	-3.7351	-0.37708	-1.4405	-2.1182	1.1806	-1.452
1.164	-1.3682	-1.817	0.97223	-3.4058	-3.7148	-0.37754	-1.3845	-2.1458	1.1886	-1.4824
1.168	-1.3786	-1.8133	1.0432	-3.2783	-3.6884	-0.37742	-1.3276	-2.1748	1.1966	-1.5139
1.172	-1.3855	-1.8091	1.1144	-3.155	-3.6557	-0.37675	-1.2703	-2.2049	1.2045	-1.546
1.176	-1.3884	-1.8039	1.1857	-3.0363	-3.6173	-0.37532	-1.2128	-2.2365	1.2124	-1.5791
1.18	-1.3877	-1.7976	1.2567	-2.9225	-3.5735	-0.37272	-1.1554	-2.2696	1.22	-1.6127
1.184	-1.3831	-1.7903	1.327	-2.814	-3.5249	-0.369	-1.0979	-2.3041	1.2276	-1.6463
1.188	-1.3747	-1.7817	1.3965	-2.7107	-3.4719	-0.36398	-1.0404	-2.3396	1.2354	-1.6806
1.192	-1.3622	-1.7721	1.4648	-2.6128	-3.4148	-0.35729	-0.98312	-2.3761	1.2432	-1.7154
1.196	-1.3458	-1.7617	1.5313	-2.5205	-3.3539	-0.34879	-0.92677	-2.4137	1.2511	-1.7504
1.2	-1.3261	-1.7503	1.596	-2.4338	-3.29	-0.33835	-0.87207	-2.4524	1.2589	-1.7852
1.204	-1.303	-1.7378	1.6591	-2.3528	-3.2232	-0.32577	-0.81907	-2.4924	1.2669	-1.8195
1.208	-1.2769	-1.7241	1.7202	-2.2774	-3.1536	-0.31085	-0.76823	-2.5338	1.2749	-1.8529
1.212	-1.2477	-1.7087	1.779	-2.2076	-3.0816	-0.29345	-0.72007	-2.5763	1.2829	-1.8848
1.216	-1.2154	-1.6914	1.8357	-2.1435	-3.008	-0.27362	-0.67482	-2.6194	1.291	-1.9152
1.22	-1.1801	-1.6721	1.8898	-2.0855	-2.9333	-0.25143	-0.63284	-2.6627	1.2992	-1.944
1.224	-1.1421	-1.6506	1.9409	-2.0343	-2.8577	-0.22691	-0.5942	-2.7061	1.3072	-1.9708
1.228	-1.1018	-1.6271	1.9896	-1.9901	-2.7818	-0.20014	-0.55873	-2.7491	1.3149	-1.9959
1.232	-1.0591	-1.6014	2.0356	-1.9521	-2.7063	-0.17096	-0.52633	-2.7913	1.3222	-2.0192
1.236	-1.0143	-1.5736	2.0783	-1.9201	-2.6315	-0.13955	-0.49703	-2.8328	1.3289	-2.0403
1.24	-0.96786	-1.5438	2.1177	-1.8942	-2.5581	-0.10625	-0.47112	-2.8732	1.335	-2.0597
1.244	-0.92035	-1.512	2.1546	-1.8738	-2.4868	-0.071037	-0.44841	-2.9121	1.3405	-2.0774
1.248	-0.8721	-1.4782	2.1889	-1.8588	-2.4176	-0.034027	-0.42871	-2.9495	1.3454	-2.0934
1.252	-0.82307	-1.4426	2.22	-1.8487	-2.3501	0.0044611	-0.41193	-2.9855	1.3497	-2.1078
1.256	-0.77352	-1.4052	2.2482	-1.8431	-2.285	0.043987	-0.39765	-3.0198	1.3533	-2.1212
1.26	-0.72384	-1.3665	2.2738	-1.8419	-2.223	0.0847	-0.38565	-3.0522	1.3561	-2.1335
1.264	-0.67434	-1.3266	2.2962	-1.8452	-2.1649	0.12641	-0.37514	-3.082	1.3578	-2.1444
1.268	-0.62517	-1.2854	2.3157	-1.8528	-2.1112	0.16863	-0.36561	-3.1088	1.3585	-2.154
1.272	-0.57669	-1.243	2.3321	-1.8643	-2.0621	0.21142	-0.35669	-3.1322	1.3581	-2.1618
1.276	-0.52916	-1.1995	2.3461	-1.879	-2.0176	0.25447	-0.3479	-3.1521	1.3565	-2.168
1.28	-0.48233	-1.1551	2.3581	-1.8964	-1.978	0.29741	-0.33936	-3.1681	1.3537	-2.1731
1.284	-0.4366	-1.1099	2.3675	-1.916	-1.9432	0.34029	-0.33046	-3.1799	1.3496	-2.1772
1.288	-0.3923	-1.0638	2.3749	-1.9372	-1.9137	0.38301	-0.32094	-3.1875	1.3443	-2.1806
1.292	-0.34954	-1.0172	2.3806	-1.9602	-1.8894	0.42527	-0.31032	-3.1909	1.338	-2.1836
1.296	-0.30855	-0.97019	2.3844	-1.9851	-1.8703	0.46657	-0.29806	-3.19	1.3304	-2.186
1.3	-0.26939	-0.92257	2.3859	-2.0109	-1.8562	0.50637	-0.28385	-3.185	1.322	-2.1883
1.304	-0.23228	-0.87415	2.3858	-2.037	-1.8472	0.54472	-0.26727	-3.1753	1.3129	-2.1903
1.308	-0.19724	-0.8252	2.3843	-2.0627	-1.8432	0.67225	-0.24819	-3.1608	1.3023	-2.1917
1.312	-0.16438	-0.77594	2.3814	-2.0882	-1.8439	0.71364	-0.22625	-3.1418	1.2905	-2.1926
1.316	-0.13392	-0.72633	2.3775	-2.1132	-1.8494	0.75378	-0.20165	-3.1179	1.2776	-2.1928
1.32	-0.10574	-0.67597	2.3733	-2.1367	-1.8594	0.7922	-0.17435	-3.0887	1.2641	-2.1929
1.324	-0.080128	-0.62485	2.3683	-2.1583	-1.874	0.82843	-0.14387	-3.0546	1.2498	-2.1932
1.328	-0.057204	-0.57377	2.3621	-2.1776	-1.893	0.86239	-0.11015	-3.0157	1.2347	-2.1938
1.332	-0.03687	-0.52309	2.3558	-2.194	-1.9156	0.89383	-0.073314	-2.9721	1.2191	-2.195
1.336	-0.01896	-0.47311	2.3499	-2.2071	-1.9416	0.92264	-0.032932	-2.9237	1.2034	-2.1966
1.34	-0.003012	-0.42405	2.3433	-2.2163	-1.9704	0.94856	0.011578	-2.8705	1.1877	-2.1992
1.344	0.01055	-0.37583	2.3363	-2.222	-2.0016	0.97142	0.060475	-2.8129	1.172	-2.2026
1.348	0.021592	-0.32908	2.3294	-2.2243	-2.0349	0.99105	0.11395	-2.7509	1.1569	-2.207
1.352	0.030784	-0.28416	2.3226	-2.223	-2.0705	1.0072	0.17192	-2.6849	1.1425	-2.2122
1.356	0.038259	-0.24121	2.3159	-2.2179	-2.108	1.0197	0.23428	-2.6155	1.1289	-2.2183
1.36	0.043866	-0.20025	2.3093	-2.209	-2.1464	1.0284	0.3007	-2.5426	1.1161	-2.225
1.364	0.047383	-0.16139	2.3029	-2.1964	-2.1855	1.0333	0.37083	-2.4665	1.1043	-2.2326
1.368	0.049239	-0.12484	2.2969	-2.1797	-2.2254	1.0345	0.44449	-2.3875	1.0937	-2.2414
1.372	0.049887	-0.090748	2.2914	-2.1591	-2.2655	1.0318	0.52151	-2.3055	1.084	-2.2513
1.376	0.048993	-0.059256	2.2863	-2.1347	-2.3053	1.0252	0.6015	-2.2214	1.0757	-2.2627
1.38	0.046514	-0.03024	2.2817	-2.1059	-2.3444	1.0149	0.68392	-2.1352	1.0683	-2.2757
1.384	0.042874	-0.0035913	2.2778	-2.0726	-2.3821	1.001	0.76844	-2.0469	1.0622	-2.2902
1.388	0.038362	0.020282	2.2743	-2.0349	-2.4176	0.98393	0.85458	-1.9569	1.0575	-2.3063
1.392	0.033058	0.041175	2.2707	-1.993	-2.4511	0.96366	0.94219	-1.8655	1.0543	-2.3243
1.396	0.027155	0.059631	2.2672	-1.9475	-2.4826	0.94036	1.0308	-1.7731	1.0527	-2.3441
1.4	0.020908	0.075596	2.2633	-1.8985	-2.5119	0.91412	1.1196	-1.68	1.053	-2.3653
1.404	0.01456	0.088917	2.2596	-1.8461	-2.5387	0.88548	1.2079	-1.5868	1.0553	-2.388
1.408	0.0084756	0.099666	2.256	-1.7911	-2.5625	0.85451	1.2948	-1.4942	1.0596	-2.4123
1.412	0.0026138	0.10768	2.252	-1.7336	-2.5829	0.82138	1.3795	-1.4027	1.066	-2.4379
1.416	-0.0027569	0.113	2.2474	-1.6743	-2.5999	0.7866	1.4615	-1.3126	1.0743	-2.4646
1.42	-0.0071435	0.11573	2.2423	-1.6129	-2.613	0.75066	1.5399	-1.2245	1.0843	-2.4925
1.424	-0.010585	0.1161	2.2368	-1.5495	-2.6218	0.7138	1.6142	-1.1392	1.0961	-2.5213
1.428	-0.012563	0.11397	2.2311	-1.4841	-2.6266	0.67597	1.6842	-1.0564	1.1094	-2.5508
1.432	-0.012673	0.10917	2.2251	-1.4169	-2.6269	0.63743	1.7495	-0.97645	1.1242	-2.5813
1.436	-0.011099	0.10174	2.2189	-1.3486	-2.6226	0.59875	1.8099	-0.89976	1.1408	-2.6126
1.44	-0.0076694	0.091932	2.2121	-1.2799	-2.6142	0.56008	1.8648	-0.82643	1.159	-2.6447
1.444	-0.0022878	0.079969	2.2048	-1.2111	-2.6017	0.52155	1.9137	-0.75718	1.1786	-2.6777
1.448	0.005009	0.065551	2.1966	-1.1432	-2.5848	0.48365	1.9563	-0.69251	1.1993	-2.7109
1.452	0.014066	0.048802	2.1876	-1.0764	-2.5638	0.44639	1.9919	-0.63279	1.2214	-2.7446
1.456	0.024878	0.029657	2.1778	-1.011	-2.539	0.40985	2.02	-0.57822	1.2446	-2.7786
1.46	0.037519	0.008297	2.1668	-0.9472	-2.5099	0.37448	2.0405	-0.5289	1.2686	-2.813
1.464	0.052229	-0.014711	2.155	-0.88535	-2.4767	0.34065	2.0525	-0.48521	1.2936	-2.8476
1.468	0.069268	-0.039515	2.1419	-0.82638	-2.44	0.30867	2.0556	-0.44697	1.3191	-2.8822
1.472	0.088168	-0.066017	2.1274	-0.77093	-2.4002	0.27875	2.0503	-0.41415	1.3451	-2.9168
1.476	0.10903	-0.093853	2.112	-0.71872	-2.3573	0.25085	2.0359	-0.38703	1.3711	-2.9513
1.48	0.13192	-0.12297	2.0955	-0.66926	-2.312	0.2254	2.0127	-0.3652	1.3967	-2.9857
1.484	0.15646	-0.15312	2.078	-0.62309	-2.2645	0.20304	1.981	-0.34861	1.4228	-3.0196
1.488	0.18266	-0.18386	2.0594	-0.58066	-2.2153	0.18348	1.9408	-0.33726	1.449	-3.0535
1.492	0.21051	-0.2151	2.0402	-0.54256	-2.1648	0.16685	1.8919	-0.33084	1.4748	-3.0874
1.496	0.23995	-0.24691	2.0206	-0.50853	-2.1134	0.15329	1.8346	-0.32945	1.4999	-3.1212
1.5	0.27119	-0.27884	2	-0.47806	-2.0617	0.14309	1.7692	-0.33304	1.5242	-3.1548
