# Supplementary material for: A transient cortical state with sleep-like sensory responses precedes emergence from general anesthesia in humans
Source: eLife. 2018 Aug 10;7:e33250. doi: 10.7554/eLife.33250 (PMC6086660; doi:10.7554/eLife.33250)
Supplement: Figure 4—source data 2. [file elife-33250-fig4-data2.csv]

Time (s)	Subj1	Subj2	Subj3	Subj4	Subj5	Subj6	Subj7	Subj8	Subj9	Subj10
0.5	-0.25755	0.68368	-4.2535	-7.4958	0.63286	0.1099	0.67036	-1.6441	-0.13735	-0.1693
0.504	-0.30574	0.74332	-4.0333	-7.4915	0.72031	0.26917	0.56046	-1.5625	-0.074856	-0.12085
0.508	-0.38059	0.80331	-3.8213	-7.4898	0.78204	0.40084	0.43893	-1.485	-0.017592	-0.073173
0.512	-0.48159	0.86307	-3.6185	-7.4904	0.81841	0.5054	0.30722	-1.412	0.035149	-0.027034
0.516	-0.60786	0.92259	-3.4256	-7.4935	0.83001	0.58353	0.16685	-1.3434	0.084151	0.017527
0.52	-0.75848	0.98201	-3.2437	-7.4984	0.81792	0.63593	0.018728	-1.2793	0.12964	0.061054
0.524	-0.93258	1.0413	-3.0733	-7.5041	0.78342	0.66344	-0.13621	-1.2203	0.17164	0.10389
0.528	-1.129	1.1005	-2.9146	-7.5096	0.72785	0.66748	-0.29624	-1.1663	0.21063	0.14684
0.532	-1.3462	1.1597	-2.7678	-7.514	0.65257	0.64934	-0.46016	-1.1175	0.24695	0.19035
0.536	-1.5829	1.2186	-2.6333	-7.5172	0.55813	0.61032	-0.62695	-1.0739	0.28114	0.23488
0.54	-1.8378	1.2776	-2.5114	-7.5187	0.44461	0.55225	-0.79534	-1.0354	0.31362	0.28045
0.544	-2.1091	1.3371	-2.4016	-7.5176	0.31285	0.47682	-0.96385	-1.0023	0.34487	0.32664
0.548	-2.3956	1.3966	-2.3038	-7.5141	0.16437	0.38585	-1.1311	-0.97382	0.37534	0.37356
0.552	-2.6958	1.4561	-2.2178	-7.5085	0.00072339	0.28143	-1.2965	-0.9499	0.40545	0.42161
0.556	-3.0081	1.5158	-2.1437	-7.5007	-0.17646	0.1652	-1.4593	-0.9305	0.43587	0.47167
0.56	-3.3307	1.5762	-2.0811	-7.4904	-0.36507	0.039217	-1.6186	-0.91515	0.46707	0.5244
0.564	-3.6622	1.6375	-2.0296	-7.4768	-0.5627	-0.094396	-1.7735	-0.90378	0.49929	0.5798
0.568	-4.0009	1.7002	-1.989	-7.459	-0.76714	-0.23373	-1.9231	-0.89613	0.53312	0.63777
0.572	-4.3456	1.7643	-1.9591	-7.4366	-0.97638	-0.3767	-2.0665	-0.89201	0.56932	0.69845
0.576	-4.6948	1.83	-1.9391	-7.4088	-1.1887	-0.52179	-2.2029	-0.89138	0.60811	0.762
0.58	-5.0468	1.8976	-1.9285	-7.3758	-1.4024	-0.66733	-2.332	-0.89397	0.64986	0.82838
0.584	-5.4002	1.9669	-1.927	-7.338	-1.6159	-0.8117	-2.4531	-0.8992	0.69468	0.89779
0.588	-5.7532	2.0376	-1.9337	-7.2943	-1.8278	-0.9533	-2.5661	-0.90631	0.74235	0.97087
0.592	-6.1043	2.1097	-1.9475	-7.2437	-2.0361	-1.0908	-2.6709	-0.91519	0.79314	1.0478
0.596	-6.4518	2.183	-1.9675	-7.1856	-2.2395	-1.2232	-2.7671	-0.9257	0.847	1.1286
0.6	-6.7942	2.258	-1.9923	-7.81	-2.4365	-1.3489	-2.8546	-0.93713	0.90359	1.2132
0.604	-7.1301	2.3346	-2.0214	-7.7477	-2.6258	-1.4665	-2.9334	-0.94925	0.96239	1.3016
0.608	-7.4584	2.4127	-2.0544	-7.676	-2.8064	-1.5753	-3.0036	-0.96173	1.0236	1.3942
0.612	-7.7778	2.4925	-2.0906	-7.5947	-2.9774	-1.6743	-3.065	-0.97384	1.0875	1.4909
0.616	-8.0866	2.5737	-2.1296	-7.5048	-3.1375	-1.763	-3.1174	-0.98549	1.1536	1.5914
0.62	-8.3843	2.6567	-2.1713	-7.4067	-3.286	-1.8409	-3.161	-0.99632	1.2218	1.6951
0.624	-8.6699	2.7415	-2.2151	-7.3005	-3.4221	-1.9077	-3.1966	-1.0057	1.2919	1.8016
0.628	-8.9425	2.8279	-2.26	-7.1867	-3.5446	-1.9632	-3.2246	-1.0132	1.3639	1.911
0.632	-9.2013	2.9161	-2.3056	-7.065	-3.6524	-2.0073	-3.2455	-1.0181	1.4375	2.0234
0.636	-9.4454	3.0061	-2.3513	-6.9351	-3.7456	-2.0401	-3.2603	-1.0202	1.5124	2.1387
0.64	-9.6739	3.0976	-2.3964	-6.7967	-3.8235	-2.062	-3.2702	-1.0195	1.5882	2.2574
0.644	-9.8863	3.1904	-2.4401	-6.6492	-3.8856	-2.0734	-3.2759	-1.0157	1.6646	2.3793
0.648	-10.082	3.2844	-2.4815	-6.4926	-3.9322	-2.0749	-3.278	-1.0087	1.7407	2.5046
0.652	-10.262	3.3799	-2.5203	-6.3275	-3.9633	-2.0671	-3.2775	-0.99868	1.8161	2.6334
0.656	-10.425	3.4773	-2.5566	-6.154	-3.9791	-2.0511	-3.2751	-0.98598	1.8905	2.7657
0.66	-10.57	3.5762	-2.5905	-5.9727	-3.9798	-2.028	-3.2712	-0.97037	1.964	2.9012
0.664	-10.698	3.6763	-2.6216	-5.7846	-3.9658	-1.999	-3.2662	-0.95137	2.0359	3.0397
0.668	-10.809	3.7774	-2.6498	-5.5902	-3.9381	-1.9652	-3.2616	-0.9287	2.1057	3.1806
0.672	-10.903	3.8795	-2.6749	-5.3903	-3.8973	-1.9279	-3.2586	-0.90216	2.1729	3.3233
0.676	-10.98	3.982	-2.6972	-5.1853	-3.8441	-1.8884	-3.2576	-0.8723	2.2373	3.467
0.68	-11.04	4.0848	-2.7162	-4.976	-3.7795	-1.8481	-3.2592	-0.83916	2.2991	3.6118
0.684	-11.085	4.1878	-2.7322	-4.7633	-3.7039	-1.8084	-3.2642	-0.80283	2.3579	3.7575
0.688	-11.115	4.2913	-2.7454	-4.5477	-3.6181	-1.7709	-3.2731	-0.76371	2.413	3.9041
0.692	-11.131	4.3954	-2.7555	-4.33	-3.523	-1.7371	-3.2863	-0.72159	2.4644	4.0511
0.696	-11.132	4.4995	-2.7629	-4.1109	-3.4196	-1.7085	-3.3047	-0.67664	2.5115	4.1982
0.7	-11.12	4.6038	-2.7679	-3.8916	-3.3093	-1.6865	-3.3285	-0.62922	2.554	4.3451
0.704	-11.096	4.7079	-2.771	-3.6726	-3.1926	-1.6725	-3.3587	-0.57924	2.5916	4.491
0.708	-11.059	4.8113	-2.7723	-3.4539	-3.0705	-1.6675	-3.396	-0.52686	2.6237	4.6353
0.712	-11.011	4.9143	-2.772	-3.2364	-2.9444	-1.6725	-3.4407	-0.47255	2.6503	4.7779
0.716	-10.953	5.0163	-2.7704	-3.0203	-2.8151	-1.6887	-3.4932	-0.41671	2.6718	4.9179
0.72	-10.885	5.1171	-2.7675	-2.8062	-2.6839	-1.7173	-3.5541	-0.35966	2.6881	5.0552
0.724	-10.809	5.2167	-2.7637	-2.5949	-2.5512	-1.7594	-3.6233	-0.30172	2.6994	5.1897
0.728	-10.727	5.3154	-2.7592	-2.3865	-2.4176	-1.8161	-3.7009	-0.24337	2.7061	5.3217
0.732	-10.638	5.4134	-2.7543	-2.1805	-2.2837	-1.8881	-3.7869	-0.185	2.7082	5.4514
0.736	-10.545	5.5102	-2.7498	-1.9775	-2.1501	-1.9761	-3.8809	-0.12648	2.7054	5.5785
0.74	-10.449	5.6059	-2.7462	-1.778	-2.0175	-2.081	-3.9825	-0.068078	2.6978	5.7028
0.744	-10.35	5.7001	-2.7441	-1.5829	-1.8873	-2.2029	-4.0914	-0.010639	2.6855	5.8243
0.748	-10.249	5.7929	-2.7435	-1.3931	-1.7606	-2.3418	-4.2069	0.045311	2.669	5.9422
0.752	-10.147	5.8843	-2.7448	-1.2091	-1.6385	-2.4982	-4.3286	0.099576	2.6483	6.0559
0.756	-10.046	5.9744	-2.7481	-1.031	-1.5215	-2.6718	-4.4564	0.15178	2.6235	6.1654
0.76	-9.9447	6.0635	-2.7534	-0.85847	-1.4101	-2.8622	-4.5898	0.20158	2.5948	6.2707
0.764	-9.8459	6.1515	-2.7612	-0.69233	-1.3052	-3.0693	-4.7285	0.24873	2.5626	6.3721
0.768	-9.7508	6.2379	-2.7719	-0.5329	-1.2072	-3.292	-4.8722	0.29303	2.5275	6.4694
0.772	-9.6597	6.3226	-2.7856	-0.38037	-1.1164	-3.53	-5.0194	0.33419	2.4899	6.5623
0.776	-9.5735	6.4054	-2.8025	-0.23477	-1.0323	-3.7822	-5.1696	0.37194	2.4504	6.6507
0.78	-9.493	6.4867	-2.8228	-0.095617	-0.95433	-4.048	-5.3216	0.40584	2.4096	6.7344
0.784	-9.419	6.5668	-2.8462	0.037206	-0.88239	-4.3262	-5.4747	0.43575	2.3677	6.8127
0.788	-9.3524	6.6453	-2.8725	0.16376	-0.81671	-4.6155	-5.6289	0.46207	2.3249	6.8859
0.792	-9.2933	6.7226	-2.9014	0.28413	-0.75717	-4.9147	-5.7832	0.48462	2.2816	6.9538
0.796	-9.2424	6.7987	-2.9326	0.39835	-0.70353	-5.2225	-5.9366	0.50289	2.2382	7.0165
0.8	-9.2004	6.873	-2.9662	0.50697	-0.65536	-5.5376	-6.0886	0.51671	2.1952	7.0737
0.804	-9.1681	6.9456	-3.0023	0.61065	-0.61218	-5.8584	-6.2386	0.52595	2.1529	7.1256
0.808	-9.146	7.0161	-3.0405	0.7092	-0.57367	-6.1832	-6.3857	0.53081	2.1119	7.1726
0.812	-9.1344	7.0844	-3.0803	0.80223	-0.53961	-6.5104	-6.5283	0.53168	2.0721	7.2146
0.816	-9.1334	7.1508	-3.1212	0.88937	-0.50977	-6.8384	-6.6656	0.52846	2.0341	7.2518
0.82	-9.1429	7.2156	-3.1627	0.97016	-0.484	-7.1656	-6.7969	0.52096	1.9983	7.2842
0.824	-9.1627	7.2787	-3.2044	1.0452	-0.46216	-7.4906	-6.9211	0.5093	1.9649	7.312
0.828	-9.1927	7.34	-3.2463	1.1157	-0.44429	-7.8117	-7.0377	0.49362	1.9338	7.3349
0.832	-9.2326	7.3995	-3.2884	1.1826	-0.4301	-8.1273	-7.1463	0.47395	1.9053	7.3527
0.836	-9.2824	7.4574	-3.3307	1.2458	-0.41868	-8.436	-7.2464	0.45079	1.8791	7.3655
0.84	-9.3425	7.5136	-3.3727	1.3061	-0.40905	-8.7364	-7.3379	0.4247	1.8555	7.3737
0.844	-9.413	7.5686	-3.414	1.3643	-0.40037	-9.0267	-7.42	0.39575	1.8349	7.3774
0.848	-9.4936	7.622	-3.4544	1.4208	-0.39263	-9.3055	-7.4923	0.36414	1.8168	7.3762
0.852	-9.5843	7.6738	-3.4933	1.4764	-0.38604	-9.5716	-7.5548	0.32997	1.802	7.3693
0.856	-9.6842	7.7235	-3.5302	1.5316	-0.37999	-9.8239	-7.6076	0.29368	1.7906	7.3568
0.86	-9.7928	7.771	-3.564	1.5858	-0.37364	-10.061	-7.6504	0.2557	1.7829	7.339
0.864	-9.9095	7.8162	-3.5943	1.6382	-0.36667	-10.282	-7.683	0.21609	1.7791	7.3164
0.868	-10.034	7.859	-3.6213	1.6892	-0.35914	-10.486	-7.7054	0.17511	1.7791	7.2888
0.872	-10.164	7.8994	-3.6449	1.7394	-0.35097	-10.671	-7.7177	0.13258	1.7825	7.2568
0.876	-10.301	7.9373	-3.665	1.7892	-0.34202	-10.838	-7.7195	0.088656	1.7885	7.2208
0.88	-10.443	7.9726	-3.6813	1.8391	-0.33219	-10.986	-7.711	0.043781	1.7966	7.181
0.884	-10.59	8.0053	-3.6937	1.8893	-0.32182	-11.115	-7.6924	-0.0017234	1.8064	7.137
0.888	-10.741	8.0355	-3.7019	1.9401	-0.31109	-11.223	-7.6637	-0.04719	1.8179	7.088
0.892	-10.894	8.0628	-3.7055	1.9916	-0.2997	-11.312	-7.6251	-0.092016	1.8312	7.0337
0.896	-11.049	8.0868	-3.7038	2.0443	-0.28737	-11.382	-7.577	-0.1357	1.8458	6.9744
0.9	-11.206	8.1072	-3.697	2.0985	-0.27424	-11.432	-7.5199	-0.17814	1.8614	6.91
0.904	-11.362	8.1243	-3.6856	2.1547	-0.26052	-11.464	-7.4546	-0.21908	1.8773	6.8404
0.908	-11.519	8.1378	-3.6694	2.2129	-0.24642	-11.477	-7.3811	-0.25792	1.8933	6.7658
0.912	-11.675	8.1476	-3.6482	2.2733	-0.23222	-11.473	-7.3002	-0.29453	1.9088	6.6864
0.916	-11.829	8.1541	-3.6222	2.3356	-0.21823	-11.452	-7.2126	-0.32887	1.9233	6.6026
0.92	-11.98	8.1571	-3.5916	2.3993	-0.20451	-11.414	-7.1192	-0.36063	1.9365	6.5146
0.924	-12.128	8.1562	-3.5566	2.4643	-0.19127	-11.361	-7.0202	-0.38963	1.9483	6.422
0.928	-12.272	8.1516	-3.5176	2.5308	-0.17906	-11.294	-6.9162	-0.4158	1.959	6.3245
0.932	-12.411	8.1432	-3.4749	2.5985	-0.16833	-11.214	-6.8079	-0.43892	1.968	6.222
0.936	-12.545	8.1312	-3.4293	2.6671	-0.15993	-11.121	-6.6962	-0.45895	1.9751	6.1147
0.94	-12.672	8.1151	-3.3809	2.7358	-0.1541	-11.018	-6.5818	-0.47568	1.9802	6.0028
0.944	-12.792	8.0953	-3.33	2.8041	-0.1508	-10.905	-6.4655	-0.48909	1.983	5.8871
0.948	-12.904	8.0718	-3.2759	2.8717	-0.15057	-10.784	-6.3477	-0.49932	1.983	5.7679
0.952	-13.008	8.0442	-3.2189	2.938	-0.15355	-10.656	-6.2292	-0.50633	1.9797	5.6458
0.956	-13.103	8.0127	-3.1598	3.0024	-0.1597	-10.523	-6.1104	-0.51016	1.9729	5.5208
0.96	-13.189	7.9769	-3.099	3.0644	-0.16943	-10.386	-5.9918	-0.51051	1.9623	5.3936
0.964	-13.264	7.937	-3.0368	3.1237	-0.18309	-10.247	-5.8737	-0.50724	1.9479	5.2649
0.968	-13.33	7.8935	-2.9737	3.1806	-0.20118	-10.106	-5.7567	-0.50017	1.9291	5.1349
0.972	-13.385	7.8459	-2.9105	3.2353	-0.22425	-9.9657	-5.6413	-0.48949	1.9058	5.0034
0.976	-13.43	7.7943	-2.8479	3.2879	-0.25214	-9.8272	-5.528	-0.47575	1.8774	4.8704
0.98	-13.464	7.7392	-2.7862	3.3382	-0.2847	-9.6919	-5.4173	-0.459	1.8439	4.7363
0.984	-13.489	7.6807	-2.7259	3.3864	-0.32232	-9.5605	-5.3097	-0.43944	1.8059	4.6015
0.988	-13.502	7.619	-2.6676	3.4323	-0.36507	-9.4345	-5.2058	-0.41715	1.7634	4.4674
0.992	-13.506	7.5539	-2.6117	3.4746	-0.41309	-9.3148	-5.1059	-0.39224	1.717	4.3342
0.996	-13.499	7.485	-2.5585	3.5125	-0.46632	-9.2024	-5.0098	-0.36477	1.6666	4.2022
1	-13.481	7.4128	-2.5084	3.5453	-0.5244	-9.0981	-4.9181	-0.33483	1.6125	4.072
1.004	-13.454	7.3379	-2.4616	3.5724	-0.58737	-9.0027	-4.8307	-0.30278	1.5551	3.9434
1.008	-13.417	7.2613	-2.418	3.5938	-0.65483	-8.9167	-4.7478	-0.26881	1.4948	3.8171
1.012	-13.371	7.1835	-2.3777	3.6096	-0.72638	-8.8407	-4.6698	-0.23333	1.4315	3.6936
1.016	-13.316	7.1046	-2.3409	3.6193	-0.80187	-8.775	-4.5963	-0.19667	1.3654	3.5733
1.02	-13.252	7.0245	-2.3082	3.6227	-0.88088	-8.7205	-4.5277	-0.15908	1.2965	3.4569
1.024	-13.179	6.9437	-2.2794	3.6196	-0.96303	-8.6773	-4.4641	-0.1207	1.2243	3.3449
1.028	-13.098	6.8622	-2.2547	3.6095	-1.0478	-8.6454	-4.4053	-0.081545	1.1495	3.2384
1.032	-13.01	6.78	-2.2347	3.5918	-1.1351	-8.625	-4.3513	-0.041714	1.0723	3.1383
1.036	-12.914	6.6975	-2.2191	3.5661	-1.225	-8.6155	-4.302	-0.0010999	0.99264	3.045
1.04	-12.812	6.6151	-2.2085	3.5328	-1.3168	-8.6169	-4.2574	0.039742	0.91118	2.9589
1.044	-12.705	6.5334	-2.2028	3.4923	-1.4101	-8.6291	-4.2172	0.080441	0.82864	2.8801
1.048	-12.592	6.4524	-2.2019	3.4453	-1.5039	-8.6516	-4.1809	0.12121	0.74541	2.8087
1.052	-12.476	6.3727	-2.206	3.3927	-1.5974	-8.6839	-4.1485	0.16154	0.66179	2.7442
1.056	-12.357	6.2946	-2.2147	3.335	-1.6901	-8.7254	-4.1199	0.20094	0.57858	2.6867
1.06	-12.236	6.2185	-2.2273	3.2719	-1.7816	-8.7756	-4.0949	0.23937	0.49632	2.6362
1.064	-12.112	6.1444	-2.2431	3.2041	-1.8711	-8.8334	-4.0732	0.27633	0.41527	2.5925
1.068	-11.988	6.0725	-2.2623	3.132	-1.9586	-8.898	-4.0547	0.31177	0.33586	2.5558
1.072	-11.864	6.0027	-2.2848	3.0557	-2.0438	-8.9688	-4.0391	0.34562	0.25801	2.5259
1.076	-11.742	5.9354	-2.3098	2.9754	-2.126	-9.0447	-4.0259	0.37749	0.18205	2.5024
1.08	-11.62	5.8708	-2.3371	2.8914	-2.2045	-9.1244	-4.0143	0.40738	0.10827	2.4849
1.084	-11.501	5.8088	-2.3664	2.8037	-2.2785	-9.2068	-4.0044	0.43513	0.036587	2.4734
1.088	-11.382	5.7497	-2.3974	2.7127	-2.3477	-9.2908	-3.996	0.46075	-0.032468	2.4679
1.092	-11.267	5.6936	-2.4302	2.6182	-2.4112	-9.3755	-3.9891	0.48425	-0.098774	2.4681
1.096	-11.154	5.64	-2.4643	2.5208	-2.4686	-9.4595	-3.9837	0.50556	-0.16199	2.474
1.1	-11.045	5.5898	-2.4998	2.4212	-2.5194	-9.5417	-3.979	0.52488	-0.22159	2.4854
1.104	-10.94	5.5438	-2.5365	2.3198	-2.5634	-9.6209	-3.9754	0.54228	-0.27752	2.5025
1.108	-10.84	5.5022	-2.5738	2.2177	-2.6007	-9.6959	-3.9728	0.5573	-0.32945	2.5251
1.112	-10.745	5.4646	-2.6113	2.1152	-2.6318	-9.7658	-3.9707	0.56938	-0.37713	2.5524
1.116	-10.657	5.4308	-2.6481	2.0124	-2.6576	-9.8295	-3.9692	0.57835	-0.42106	2.5839
1.12	-10.575	5.4005	-2.6833	1.909	-2.679	-9.8859	-3.9678	0.58439	-0.46157	2.6195
1.124	-10.5	5.3738	-2.7165	1.8047	-2.6956	-9.9342	-3.966	0.58768	-0.49859	2.6587
1.128	-10.432	5.3507	-2.7478	1.7001	-2.7072	-9.9739	-3.964	0.58822	-0.53202	2.7013
1.132	-10.371	5.3306	-2.7768	1.5959	-2.7131	-10.004	-3.9612	0.58612	-0.56161	2.7467
1.136	-10.318	5.3133	-2.8036	1.4931	-2.7128	-10.024	-3.958	0.58092	-0.58732	2.7942
1.14	-10.273	5.2984	-2.8283	1.3926	-2.7067	-10.033	-3.9548	0.57269	-0.60899	2.8428
1.144	-10.235	5.2861	-2.8509	1.2949	-2.6948	-10.032	-3.9512	0.56181	-0.62658	2.8913
1.148	-10.204	5.2765	-2.8716	1.2004	-2.6774	-10.018	-3.9472	0.5482	-0.64016	2.9391
1.152	-10.181	5.2691	-2.8901	1.1092	-2.655	-9.9926	-3.9428	0.53236	-0.6499	2.9854
1.156	-10.165	5.2635	-2.9066	1.0213	-2.6283	-9.9545	-3.9379	0.51449	-0.65664	3.0293
1.16	-10.155	5.2597	-2.9204	0.93731	-2.5979	-9.9038	-3.9323	0.49441	-0.6608	3.0705
1.164	-10.152	5.2574	-2.9307	0.85732	-2.5645	-9.8405	-3.9261	0.47224	-0.66259	3.1084
1.168	-10.156	5.256	-2.9377	0.78051	-2.529	-9.7642	-3.9197	0.44773	-0.66216	3.1427
1.172	-10.165	5.2547	-2.9416	0.70632	-2.4918	-9.675	-3.913	0.421	-0.65972	3.1727
1.176	-10.18	5.2532	-2.9427	0.63446	-2.4538	-9.5732	-3.9059	0.39264	-0.65562	3.1976
1.18	-10.2	5.2514	-2.9411	0.56461	-2.4162	-9.4589	-3.8985	0.36235	-0.6498	3.217
1.184	-10.225	5.2492	-2.9368	0.49725	-2.3794	-9.3327	-3.8907	0.33008	-0.64274	3.23
1.188	-10.254	5.2462	-2.9302	0.43255	-2.3437	-9.195	-3.883	0.29624	-0.63474	3.2365
1.192	-10.286	5.2424	-2.9213	0.37096	-2.3097	-9.0464	-3.8752	0.26048	-0.6257	3.2361
1.196	-10.322	5.2373	-2.9102	0.31294	-2.2782	-8.8874	-3.8674	0.22318	-0.61611	3.2286
1.2	-10.362	5.2305	-2.8973	0.25775	-2.2496	-8.7184	-3.8597	0.18514	-0.60591	3.2143
1.204	-10.404	5.2218	-2.8833	0.20536	-2.2244	-8.5403	-3.8519	0.14595	-0.59513	3.1929
1.208	-10.449	5.2107	-2.8684	0.15626	-2.2029	-8.354	-3.8442	0.10545	-0.58414	3.1635
1.212	-10.496	5.1967	-2.853	0.11026	-2.185	-8.1603	-3.8366	0.063998	-0.57328	3.1264
1.216	-10.544	5.1797	-2.837	0.067299	-2.1712	-7.9599	-3.8292	0.021575	-0.56317	3.0811
1.22	-10.592	5.1595	-2.821	0.027525	-2.1622	-7.7537	-3.8224	-0.021552	-0.55416	3.0275
1.224	-10.639	5.1358	-2.8052	-0.009032	-2.1585	-7.5425	-3.8162	-0.065474	-0.54673	2.9656
1.228	-10.684	5.1082	-2.7896	-0.043133	-2.161	-7.327	-3.8098	-0.11022	-0.54129	2.8949
1.232	-10.727	5.0763	-2.7745	-0.07597	-2.1705	-7.1083	-3.803	-0.15519	-0.53762	2.8154
1.236	-10.768	5.04	-2.7606	-0.10846	-2.1875	-6.887	-3.7957	-0.19984	-0.53577	2.727
1.24	-10.806	4.9992	-2.7485	-0.14163	-2.2118	-6.6642	-3.7881	-0.24409	-0.5357	2.6298
1.244	-10.84	4.9541	-2.739	-0.17565	-2.2434	-6.4407	-3.78	-0.28808	-0.53754	2.5248
1.248	-10.871	4.9045	-2.7318	-0.21022	-2.2816	-6.2171	-3.7719	-0.33148	-0.54184	2.4125
1.252	-10.898	4.8505	-2.7272	-0.24565	-2.3264	-5.9944	-3.7638	-0.37438	-0.54909	2.2933
1.256	-10.919	4.7921	-2.726	-0.28195	-2.3778	-5.7731	-3.7554	-0.41688	-0.55965	2.1675
1.26	-10.935	4.7292	-2.7286	-0.3193	-2.4359	-5.5539	-3.7466	-0.45871	-0.57353	2.0356
1.264	-10.945	4.6617	-2.7345	-0.35775	-2.5005	-5.3376	-3.7373	-0.49948	-0.59064	1.8981
1.268	-10.949	4.5898	-2.7437	-0.39724	-2.572	-5.1251	-3.7271	-0.53889	-0.61055	1.7553
1.272	-10.946	4.514	-2.7561	-0.43805	-2.6498	-4.9169	-3.7157	-0.57692	-0.63292	1.608
1.276	-10.937	4.4343	-2.7715	-0.47972	-2.7331	-4.7139	-3.703	-0.61327	-0.6578	1.4573
1.28	-10.92	4.3505	-2.7901	-0.52248	-2.8218	-4.5164	-3.6888	-0.64787	-0.68517	1.3036
1.284	-10.897	4.2629	-2.812	-0.56656	-2.9156	-4.3251	-3.6727	-0.68092	-0.71492	1.1474
1.288	-10.866	4.1716	-2.8377	-0.61209	-3.0139	-4.1403	-3.6547	-0.71247	-0.74692	0.98919
1.292	-10.828	4.0771	-2.8673	-0.65983	-3.1161	-3.9628	-3.6342	-0.74258	-0.78109	0.82954
1.296	-10.783	3.9796	-2.9013	-0.70983	-3.222	-3.7925	-3.6111	-0.7709	-0.81732	0.66918
1.3	-10.732	3.8794	-2.9399	-0.76194	-3.3314	-3.6298	-3.5856	-0.79668	-0.85555	0.50918
1.304	-10.673	3.7771	-2.9828	-0.8164	-3.4437	-3.4748	-3.5575	-0.81955	-0.89574	0.35057
1.308	-10.607	3.6726	-3.0299	-0.87358	-3.5576	-3.3276	-3.5268	-0.83955	-0.93791	0.19406
1.312	-10.534	3.5663	-3.0804	-0.93335	-3.6721	-3.1883	-3.4929	-0.85695	-0.98229	0.040009
1.316	-10.454	3.4589	-3.1337	-0.99506	-3.7861	-3.0564	-3.4557	-0.87201	-1.0284	-0.11074
1.32	-10.365	3.3505	-3.1899	-1.0582	-3.8987	-2.9317	-3.4154	-0.88463	-1.0759	-0.25752
1.324	-10.269	3.2417	-3.2489	-1.1227	-4.009	-2.8145	-3.372	-0.89468	-1.1251	-0.39983
1.328	-10.165	3.1328	-3.3105	-1.1883	-4.1164	-2.7046	-3.3253	-0.90229	-1.1759	-0.53707
1.332	-10.054	3.0241	-3.3741	-1.2548	-4.2209	-2.6022	-3.2747	-0.90733	-1.2284	-0.66892
1.336	-9.9358	2.9167	-3.4398	-1.3214	-4.322	-2.5068	-3.2204	-0.90935	-1.2825	-0.79494
1.34	-9.811	2.8109	-3.5068	-1.3871	-4.4193	-2.4185	-3.1626	-0.90837	-1.3381	-0.91445
1.344	-9.6796	2.7073	-3.5744	-1.4512	-4.5117	-2.337	-3.1013	-0.90479	-1.3946	-1.0263
1.348	-9.5421	2.6065	-3.6427	-1.5141	-4.5983	-2.2617	-3.0361	-0.89857	-1.4518	-1.1295
1.352	-9.3987	2.5085	-3.7117	-1.5761	-4.6787	-2.1922	-2.9675	-0.88942	-1.5095	-1.2239
1.356	-9.2501	2.4138	-3.781	-1.6369	-4.7528	-2.1283	-2.8959	-0.87751	-1.567	-1.3095
1.36	-9.0968	2.3225	-3.8501	-1.6962	-4.82	-2.0695	-2.8211	-0.86307	-1.6243	-1.386
1.364	-8.939	2.235	-3.9187	-1.7537	-4.8801	-2.0155	-2.7435	-0.84643	-1.6815	-1.4538
1.368	-8.777	2.1515	-3.9865	-1.8091	-4.9328	-1.9659	-2.6629	-0.82779	-1.7383	-1.5132
1.372	-8.611	2.0723	-4.0535	-1.8621	-4.9782	-1.9205	-2.5793	-0.80679	-1.7947	-1.5635
1.376	-8.4413	1.9974	-4.119	-1.9121	-5.016	-1.8789	-2.493	-0.78355	-1.8503	-1.6043
1.38	-8.2687	1.9268	-4.1822	-1.9585	-5.0463	-1.8408	-2.4037	-0.75821	-1.9048	-1.6352
1.384	-8.0936	1.8611	-4.2428	-2.0017	-5.0689	-1.8056	-2.3111	-0.73103	-1.958	-1.6562
1.388	-7.9163	1.8011	-4.3004	-2.0415	-5.0837	-1.7731	-2.2158	-0.70243	-2.01	-1.6672
1.392	-7.737	1.7472	-4.3547	-2.078	-5.0909	-1.7426	-2.1178	-0.67249	-2.061	-1.6682
1.396	-7.5561	1.6998	-4.4053	-2.1109	-5.0906	-1.7139	-2.0173	-0.64162	-2.1107	-1.6594
1.4	-7.3734	1.6588	-4.4519	-2.1396	-5.0826	-1.6865	-1.9153	-0.61012	-2.1592	-1.6411
1.404	-7.1896	1.6241	-4.4945	-2.1638	-5.0668	-1.6601	-1.8123	-0.57824	-2.2063	-1.6133
1.408	-7.005	1.5957	-4.5333	-2.1831	-5.043	-1.6346	-1.709	-0.54611	-2.2521	-1.5765
1.412	-6.8199	1.5736	-4.5679	-2.1975	-5.0113	-1.6098	-1.6053	-0.51359	-2.2968	-1.5309
1.416	-6.6347	1.5577	-4.5986	-2.2074	-4.9717	-1.5857	-1.5015	-0.48096	-2.341	-1.4762
1.42	-6.4497	1.5485	-4.6254	-2.2132	-4.9247	-1.5621	-1.3983	-0.44839	-2.3844	-1.4129
1.424	-6.2651	1.5461	-4.6486	-2.2145	-4.8717	-1.5391	-1.2954	-0.41588	-2.427	-1.3409
1.428	-6.0817	1.5501	-4.6679	-2.2113	-4.8136	-1.5166	-1.1925	-0.38357	-2.4687	-1.2611
1.432	-5.8996	1.5607	-4.6832	-2.2043	-4.7508	-1.4944	-1.0892	-0.35123	-2.5088	-1.1744
1.436	-5.7194	1.5777	-4.6944	-2.1938	-4.6839	-1.4727	-0.98594	-0.31951	-2.5472	-1.0811
1.44	-5.5413	1.6005	-4.7013	-2.1794	-4.6129	-1.4513	-0.88313	-0.28917	-2.5838	-0.98165
1.444	-5.3656	1.6291	-4.7038	-2.1608	-4.538	-1.4303	-0.78103	-0.25986	-2.6184	-0.87673
1.448	-5.1924	1.6628	-4.7015	-2.1379	-4.4601	-1.4097	-0.68011	-0.23159	-2.6509	-0.76655
1.452	-5.0224	1.702	-4.6953	-2.111	-4.3794	-1.3897	-0.58104	-0.20441	-2.6809	-0.65133
1.456	-4.8555	1.7461	-4.6858	-2.0804	-4.2963	-1.3702	-0.48415	-0.17855	-2.7086	-0.53131
1.46	-4.6917	1.7943	-4.6733	-2.0472	-4.2116	-1.3514	-0.38956	-0.15425	-2.7344	-0.40649
1.464	-4.5315	1.8461	-4.6579	-2.0124	-4.1259	-1.3339	-0.29723	-0.1313	-2.7587	-0.27762
1.468	-4.3754	1.9011	-4.6399	-1.9764	-4.0402	-1.3172	-0.20701	-0.10972	-2.7816	-0.14537
1.472	-4.2243	1.9592	-4.6194	-1.9398	-3.9549	-1.3017	-0.11919	-0.08976	-2.8034	-0.010409
1.476	-4.0779	2.0202	-4.5966	-1.9024	-3.871	-1.2877	-0.033869	-0.071981	-2.8243	0.12649
1.48	-3.9364	2.0836	-4.5716	-1.8646	-3.7884	-1.2754	0.048968	-0.056767	-2.8444	0.26528
1.484	-3.7999	2.1491	-4.5445	-1.8269	-3.7077	-1.2645	0.12919	-0.044081	-2.8637	0.40585
1.488	-3.6686	2.2163	-4.5156	-1.7897	-3.6293	-1.2552	0.2067	-0.033995	-2.8822	0.54755
1.492	-3.5423	2.2844	-4.4858	-1.7538	-3.554	-1.2479	0.28094	-0.026445	-2.9	0.68924
1.496	-3.4209	2.3535	-4.4555	-1.7199	-3.4824	-1.2429	0.352	-0.020883	-2.9173	0.83034
1.5	-3.3049	2.4231	-4.4249	-1.6883	-3.4144	-1.2405	0.42016	-0.017097	-2.934	0.97049
