# Supplementary material for: A transient cortical state with sleep-like sensory responses precedes emergence from general anesthesia in humans
Source: eLife. 2018 Aug 10;7:e33250. doi: 10.7554/eLife.33250 (PMC6086660; doi:10.7554/eLife.33250)
Supplement: Figure 4—source data 3. [file elife-33250-fig4-data3.csv]

Time (s)	Subj1	Subj2	Subj3	Subj4	Subj5	Subj6	Subj7	Subj8	Subj9	Subj10
0.5	3.0601	2.0805	-15.12	0.065237	0.96184	-1.0534	1.5672	0.66195	1.7922	1.162
0.504	3.0745	2.1154	-14.924	0.044228	1.0426	-1.1014	1.5459	0.70167	1.9396	1.1861
0.508	3.078	2.1516	-14.713	0.01789	1.1173	-1.1451	1.5234	0.738	2.0822	1.2065
0.512	3.0711	2.1895	-14.488	-0.013373	1.1858	-1.1843	1.4997	0.77118	2.2196	1.2231
0.516	3.0547	2.2292	-14.252	-0.049168	1.248	-1.2189	1.4754	0.80146	2.3511	1.2358
0.52	3.0291	2.2709	-14.004	-0.089111	1.3036	-1.2492	1.4508	0.82918	2.4764	1.2453
0.524	2.9948	2.3153	-13.745	-0.13251	1.3529	-1.2753	1.4257	0.85451	2.5954	1.2515
0.528	2.9525	2.3626	-13.479	-0.17969	1.3963	-1.2968	1.4004	0.87749	2.7076	1.2546
0.532	2.9031	2.4129	-13.206	-0.23025	1.4339	-1.314	1.3754	0.89844	2.813	1.2548
0.536	2.8471	2.4663	-12.929	-0.28332	1.4652	-1.3268	1.3507	0.91703	2.911	1.2523
0.54	2.7856	2.5226	-12.648	-0.33792	1.4907	-1.3349	1.3264	0.93331	3.0009	1.2474
0.544	2.7194	2.5815	-12.364	-0.39304	1.5108	-1.3386	1.3029	0.9475	3.0826	1.2408
0.548	2.6497	2.6427	-12.079	-0.44817	1.5257	-1.3384	1.28	0.9598	3.1563	1.2331
0.552	2.5772	2.7064	-11.795	-0.50305	1.5358	-1.3343	1.2579	0.97107	3.2221	1.2244
0.556	2.5021	2.7726	-11.512	-0.55738	1.5412	-1.3265	1.2368	0.98133	3.2798	1.2154
0.56	2.4252	2.8413	-11.231	-0.61071	1.5422	-1.3154	1.2168	0.99067	3.3297	1.2066
0.564	2.3472	2.9126	-10.953	-0.66298	1.5394	-1.3013	1.1976	0.99953	3.3723	1.1983
0.568	2.269	2.9862	-10.68	-0.71369	1.5328	-1.2842	1.1793	1.0078	3.4082	1.1909
0.572	2.1916	3.0615	-10.412	-0.76226	1.5226	-1.2642	1.1621	1.0157	3.438	1.185
0.576	2.116	3.1389	-10.15	-0.80835	1.5099	-1.2417	1.1463	1.0235	3.4617	1.1808
0.58	2.0433	3.2186	-9.8955	-0.85114	1.4953	-1.2166	1.1322	1.0314	3.4794	1.1785
0.584	1.9744	3.3004	-9.6483	-0.89048	1.4799	-1.1894	1.1199	1.0391	3.4909	1.1784
0.588	1.91	3.3838	-9.4096	-0.92674	1.4642	-1.1604	1.1093	1.0465	3.4958	1.1805
0.592	1.8513	3.4686	-9.1807	-0.95982	1.4481	-1.1301	1.0998	1.054	3.4942	1.1854
0.596	1.7988	3.5552	-8.9624	-0.98943	1.432	-1.0987	1.0912	1.0621	3.4871	1.1935
0.6	1.7531	3.643	-8.7546	-1.0151	1.4164	-1.0664	1.083	1.0708	3.4755	1.2048
0.604	1.7153	3.7317	-8.5573	-1.0358	1.402	-1.0332	1.0751	1.0803	3.4598	1.2193
0.608	1.6851	3.8216	-8.3706	-1.0506	1.3892	-0.99932	1.0673	1.0909	3.4404	1.2369
0.612	1.6625	3.9125	-8.1947	-1.0588	1.3785	-0.96521	1.0599	1.1026	3.4179	1.258
0.616	1.6472	4.0039	-8.0293	-1.0603	1.3704	-0.93122	1.0527	1.1157	3.3927	1.2823
0.62	1.6392	4.0955	-7.874	-1.0554	1.3652	-0.89732	1.0457	1.1307	3.3656	1.3093
0.624	1.6388	4.1871	-7.7288	-1.0442	1.3635	-0.86358	1.039	1.1472	3.337	1.3391
0.628	1.6463	4.2785	-7.5933	-1.0275	1.3652	-0.83029	1.0328	1.1652	3.3074	1.3716
0.632	1.6617	4.3691	-7.4676	-1.0059	1.3702	-0.79791	1.0272	1.1843	3.2769	1.4071
0.636	1.6849	4.4587	-7.3519	-0.97968	1.379	-0.7667	1.0219	1.2047	3.2457	1.4453
0.64	1.7155	4.5465	-7.2463	-0.94961	1.3917	-0.73671	1.0166	1.2262	3.2147	1.4863
0.644	1.7534	4.6325	-7.1506	-0.91612	1.4086	-0.70814	1.0107	1.249	3.1845	1.5303
0.648	1.7983	4.7163	-7.0644	-0.87937	1.4294	-0.68138	1.0038	1.273	3.1555	1.5769
0.652	1.8501	4.7975	-6.9871	-0.83959	1.4542	-0.6568	0.99555	1.2981	3.1284	1.626
0.656	1.9084	4.8756	-6.9179	-0.79689	1.4826	-0.63468	0.9859	1.3243	3.1035	1.6774
0.66	1.9729	4.9503	-6.8562	-0.75108	1.514	-0.61517	0.97464	1.3515	3.0809	1.7307
0.664	2.0436	5.0214	-6.8014	-0.70219	1.5486	-0.59846	0.96183	1.3795	3.0608	1.7861
0.668	2.1204	5.0886	-6.7527	-0.65059	1.5856	-0.58479	0.9472	1.408	3.0435	1.843
0.672	2.2031	5.1514	-6.7092	-0.59674	1.6249	-0.57419	0.93074	1.4366	3.0297	1.9013
0.676	2.2913	5.2095	-6.6695	-0.54128	1.666	-0.56684	0.91246	1.4653	3.0193	1.9608
0.68	2.3845	5.2628	-6.633	-0.48487	1.7089	-0.5628	0.89196	1.494	3.0125	2.0208
0.684	2.4816	5.3113	-6.5996	-0.42775	1.7533	-0.56213	0.86943	1.5229	3.0094	2.0806
0.688	2.5822	5.3548	-6.5686	-0.36999	1.7982	-0.56482	0.84444	1.5521	3.0097	2.1397
0.692	2.6857	5.3937	-6.5397	-0.31155	1.8438	-0.57094	0.81666	1.5814	3.0134	2.1979
0.696	2.791	5.428	-6.5126	-0.25272	1.8895	-0.58086	0.78639	1.6104	3.0206	2.2554
0.7	2.8974	5.4573	-6.4866	-0.19443	1.9351	-0.59442	0.7534	1.6389	3.031	2.3115
0.704	3.0039	5.4817	-6.461	-0.13716	1.98	-0.61139	0.71771	1.6666	3.0445	2.366
0.708	3.1095	5.5013	-6.4353	-0.08116	2.0239	-0.6317	0.67948	1.693	3.0615	2.4183
0.712	3.214	5.516	-6.4089	-0.027167	2.0663	-0.65553	0.63891	1.718	3.082	2.4677
0.716	3.3165	5.5258	-6.3815	0.02375	2.1063	-0.68263	0.59633	1.742	3.1057	2.5137
0.72	3.4164	5.5307	-6.3526	0.070953	2.1436	-0.71278	0.55166	1.7647	3.1326	2.5559
0.724	3.5138	5.5303	-6.3214	0.11403	2.1778	-0.74616	0.50521	1.7858	3.1622	2.5936
0.728	3.6076	5.5245	-6.2869	0.15289	2.2084	-0.78257	0.45743	1.8052	3.1944	2.6263
0.732	3.6975	5.5133	-6.2489	0.1878	2.2349	-0.82201	0.40866	1.823	3.2285	2.6532
0.736	3.7834	5.4971	-6.2072	0.21806	2.2564	-0.86443	0.35923	1.839	3.2638	2.6748
0.74	3.8653	5.4761	-6.1617	0.24289	2.2726	-0.90942	0.30874	1.8528	3.2998	2.691
0.744	3.9429	5.4502	-6.1121	0.26213	2.2829	-0.95688	0.2571	1.8649	3.336	2.702
0.748	4.0157	5.4196	-6.0588	0.27593	2.2876	-1.0068	0.20487	1.8757	3.372	2.708
0.752	4.0834	5.3844	-6.0016	0.28406	2.2866	-1.0592	0.1524	1.8849	3.4075	2.7091
0.756	4.1452	5.3452	-5.9406	0.28668	2.2799	-1.1136	0.10001	1.8923	3.4424	2.7058
0.76	4.2004	5.302	-5.8759	0.28456	2.267	-1.17	0.048218	1.8977	3.4768	2.6979
0.764	4.2491	5.2552	-5.8074	0.27762	2.2479	-1.2284	-0.0029873	1.9008	3.5105	2.6854
0.768	4.2902	5.2052	-5.7351	0.26614	2.2222	-1.2886	-0.053557	1.9018	3.5428	2.6683
0.772	4.3236	5.1521	-5.6596	0.25112	2.1898	-1.3503	-0.10284	1.9008	3.5734	2.6464
0.776	4.3493	5.0956	-5.5809	0.23289	2.1513	-1.4133	-0.15061	1.8981	3.6016	2.6196
0.78	4.3672	5.0364	-5.4987	0.21128	2.107	-1.4773	-0.1968	1.8935	3.6271	2.588
0.784	4.3781	4.975	-5.4126	0.18582	2.0569	-1.5419	-0.2409	1.887	3.6498	2.5524
0.788	4.3822	4.9121	-5.3222	0.15646	2.0011	-1.4467	-0.2824	1.8786	3.6694	2.5129
0.792	4.3796	4.848	-5.2279	0.12378	1.9399	-1.5153	-0.32117	1.8683	3.6855	2.4699
0.796	4.371	4.783	-5.1307	0.088	1.8735	-1.5837	-0.35732	1.8561	3.6977	2.4239
0.8	4.3566	4.7173	-5.0311	0.049163	1.8025	-1.6515	-0.39087	1.8425	3.7057	2.375
0.804	4.3378	4.651	-4.9295	0.0072191	1.7275	-1.7186	-0.42172	1.8276	3.7096	2.3234
0.808	4.3142	4.5843	-4.8264	-0.036985	1.6494	-1.7846	-0.44953	1.8112	3.7093	2.2693
0.812	4.2861	4.5177	-4.7225	-0.082003	1.5687	-1.849	-0.47377	1.7934	3.7047	2.2132
0.816	4.254	4.4512	-4.6181	-0.12712	1.4859	-1.9118	-0.49377	1.7746	3.6959	2.1557
0.82	4.2177	4.3853	-4.5128	-0.1721	1.4018	-1.973	-0.50901	1.7546	3.6821	2.0975
0.824	4.1775	4.3201	-4.4066	-0.2166	1.3171	-2.0319	-0.51954	1.7336	3.6634	2.0386
0.828	4.1331	4.2558	-4.2996	-0.25995	1.2324	-2.0877	-0.52564	1.7123	3.6399	1.979
0.832	4.0854	4.1925	-4.1918	-0.30223	1.1482	-2.1406	-0.52715	1.691	3.6121	1.9192
0.836	4.0349	4.13	-4.084	-0.34369	1.0649	-2.19	-0.52436	1.6701	3.5796	1.8597
0.84	3.9817	4.0681	-3.9769	-0.38413	0.98296	-2.2359	-0.51765	1.6499	3.5425	1.8006
0.844	3.9262	4.0068	-3.8713	-0.42333	0.90271	-2.2778	-0.50712	1.6304	3.5007	1.742
0.848	3.8691	3.9464	-3.7675	-0.46073	0.82476	-2.316	-0.4929	1.6118	3.4544	1.6839
0.852	3.8115	3.8871	-3.666	-0.49569	0.74946	-2.3503	-0.47474	1.5942	3.4039	1.6271
0.856	3.7529	3.8286	-3.5669	-0.52824	0.67761	-2.3801	-0.4527	1.5781	3.3495	1.5721
0.86	3.6936	3.7715	-3.4703	-0.55813	0.60992	-2.4058	-0.42692	1.5629	3.2916	1.5194
0.864	3.634	3.7159	-3.3763	-0.58468	0.5469	-2.4273	-0.39766	1.5487	3.2305	1.4694
0.868	3.5735	3.6615	-3.2848	-0.60783	0.48929	-2.4443	-0.36499	1.5358	3.1666	1.4228
0.872	3.5119	3.6082	-3.1964	-0.62727	0.43754	-2.457	-0.32896	1.5243	3.1001	1.3802
0.876	3.4492	3.5558	-3.1116	-0.643	0.39181	-2.4656	-0.29013	1.5145	3.0314	1.3417
0.88	3.3858	3.504	-3.0302	-0.65522	0.35234	-2.4703	-0.24877	1.5069	2.9605	1.3073
0.884	3.3216	3.4529	-2.952	-0.66336	0.31915	-2.4706	-0.20519	1.5021	2.8875	1.2773
0.888	3.2563	3.4025	-2.8771	-0.66724	0.29276	-2.467	-0.15986	1.4998	2.8132	1.2516
0.892	3.1906	3.3525	-2.8054	-0.66655	0.27341	-2.4593	-0.11297	1.4999	2.7379	1.2303
0.896	3.1246	3.3031	-2.7373	-0.66122	0.26097	-2.4476	-0.064598	1.5024	2.6619	1.213
0.9	3.0585	3.2543	-2.6731	-0.65251	0.2556	-2.4319	-0.015221	1.5073	2.5855	1.1999
0.904	2.9922	3.2061	-2.6124	-0.64092	0.2572	-2.4119	0.034815	1.5144	2.509	1.1911
0.908	2.9254	3.158	-2.5553	-0.62666	0.26585	-2.3879	0.085333	1.5237	2.4328	1.1869
0.912	2.8588	3.1096	-2.5018	-0.61003	0.28182	-2.3603	0.13613	1.5357	2.3567	1.1874
0.916	2.792	3.0607	-2.4518	-0.59131	0.30497	-2.3289	0.18703	1.5504	2.2812	1.1921
0.92	2.7248	3.0109	-2.4052	-0.57113	0.33464	-2.2941	0.23755	1.5683	2.2069	1.2013
0.924	2.657	2.9603	-2.3616	-0.54943	0.37032	-2.2557	0.28743	1.5892	2.1341	1.2149
0.928	2.5879	2.909	-2.3209	-0.5261	0.41192	-2.2139	0.33652	1.6129	2.0631	1.2327
0.932	2.5178	2.8569	-2.2825	-0.50116	0.45911	-2.1688	0.38436	1.6395	1.9944	1.2548
0.936	2.4467	2.8036	-2.2467	-0.475	0.5116	-2.1205	0.43053	1.6687	1.9284	1.2805
0.94	2.3744	2.7493	-2.2136	-0.44817	0.56869	-2.0692	0.47466	1.7	1.8653	1.3092
0.944	2.3012	2.6934	-2.1831	-0.42121	0.62954	-2.015	0.51704	1.7331	1.8048	1.34
0.948	2.2266	2.6361	-2.1554	-0.39478	0.69391	-1.9582	0.55765	1.7684	1.7465	1.3731
0.952	2.1509	2.5769	-2.1302	-0.36908	0.76161	-1.899	0.59608	1.806	1.6906	1.408
0.956	2.0744	2.5159	-2.1072	-0.34477	0.83157	-1.8379	0.63227	1.8459	1.6372	1.4444
0.96	1.9964	2.453	-2.0861	-0.32236	0.90312	-1.7749	0.66596	1.888	1.5869	1.4821
0.964	1.9174	2.3885	-2.0665	-0.30203	0.97568	-1.7105	0.69702	1.9318	1.5402	1.5214
0.968	1.837	2.3223	-2.0476	-0.2846	1.0485	-1.6455	0.72528	1.9777	1.4971	1.5616
0.972	1.7545	2.2551	-2.0293	-0.27022	1.1211	-1.5798	0.75079	2.0249	1.4573	1.6023
0.976	1.6703	2.1863	-2.0113	-0.25881	1.1929	-1.5141	0.77385	2.0733	1.4207	1.6436
0.98	1.5835	2.1163	-1.9929	-0.25093	1.2633	-1.4486	0.79449	2.1227	1.3871	1.6852
0.984	1.4938	2.0452	-1.9741	-0.24688	1.3316	-1.3835	0.81262	2.173	1.3563	1.7265
0.988	1.4015	1.9733	-1.9549	-0.24671	1.3967	-1.3192	0.82808	2.2243	1.3282	1.7672
0.992	1.3063	1.9007	-1.9352	-0.2505	1.4582	-1.256	0.84083	2.2767	1.3027	1.8071
0.996	1.2086	1.8275	-1.915	-0.25848	1.516	-1.1943	0.85089	2.3301	1.2797	1.846
1	1.1084	1.7539	-1.8948	-0.2714	1.5697	-1.134	0.85839	2.3842	1.2591	1.8836
1.004	1.0055	1.6801	-1.8742	-0.28965	1.6187	-1.0757	0.86358	2.4384	1.2411	1.92
1.008	0.90007	1.6063	-1.8533	-0.31306	1.6623	-1.019	0.86645	2.4922	1.2256	1.9547
1.012	0.79216	1.5328	-1.8314	-0.34121	1.7002	-0.96443	0.86731	2.5454	1.2124	1.9876
1.016	0.68206	1.4598	-1.8081	-0.3736	1.7322	-0.91179	0.86649	2.598	1.2012	2.018
1.02	0.57023	1.3875	-1.7834	-0.40968	1.7575	-0.86108	0.86394	2.6499	1.1915	2.0461
1.024	0.45704	1.316	-1.7568	-0.44917	1.776	-0.81267	0.85985	2.7011	1.1833	2.0718
1.028	0.34273	1.2455	-1.7282	-0.49214	1.788	-0.76635	0.8547	2.7514	1.1763	2.0948
1.032	0.22697	1.1763	-1.6974	-0.53851	1.7932	-0.72209	0.84902	2.8006	1.1701	2.115
1.036	0.11077	1.1087	-1.6643	-0.58824	1.7916	-0.68001	0.84315	2.8488	1.1645	2.1321
1.04	-0.0053542	1.0427	-1.6292	-0.64068	1.7829	-0.64037	0.83697	2.8958	1.1597	2.146
1.044	-0.12114	0.97859	-1.5925	-0.6952	1.7667	-0.60321	0.83016	2.9413	1.1559	2.1565
1.048	-0.23608	0.91705	-1.5544	-0.75161	1.7431	-0.56818	0.82281	2.985	1.1528	2.1631
1.052	-0.35041	0.85803	-1.5148	-0.80957	1.7119	-0.53539	0.81512	3.0268	1.1503	2.1659
1.056	-0.46431	0.80137	-1.4732	-0.86893	1.6735	-0.50473	0.80715	3.0662	1.148	2.165
1.06	-0.57768	0.74753	-1.4296	-0.92937	1.6282	-0.4761	0.79922	3.1037	1.145	2.1607
1.064	-0.6897	0.69695	-1.3838	-0.99053	1.5764	-0.44974	0.79176	3.1389	1.1415	2.1528
1.068	-0.80053	0.64947	-1.336	-1.0522	1.5184	-0.42589	0.78506	3.1715	1.1374	2.1418
1.072	-0.9099	0.60528	-1.2858	-1.1145	1.4543	-0.40451	0.77968	3.2021	1.1326	2.1273
1.076	-1.0168	0.56484	-1.2335	-1.177	1.3851	-0.38544	0.77626	3.2305	1.1277	2.1096
1.08	-1.1208	0.52808	-1.18	-1.2385	1.311	-0.36866	0.77464	3.2564	1.1229	2.0888
1.084	-1.2206	0.495	-1.1256	-1.298	1.2322	-0.35374	0.77465	3.2795	1.1181	2.0649
1.088	-1.3156	0.46589	-1.0702	-1.3542	1.1492	-0.3407	0.77622	3.2995	1.1127	2.0383
1.092	-1.4052	0.44092	-1.0142	-1.4064	1.0625	-0.32974	0.77913	3.3164	1.1065	2.0094
1.096	-1.4896	0.42043	-0.95748	-1.4538	0.97269	-0.32066	0.7835	3.3301	1.0988	1.9789
1.1	-1.5691	0.40426	-0.90012	-1.4961	0.88072	-0.31357	0.78947	3.3408	1.0898	1.9467
1.104	-1.6436	0.3921	-0.84179	-1.533	0.78666	-0.30845	0.79711	3.3484	1.0797	1.9127
1.108	-1.713	0.38408	-0.78236	-1.5642	0.69066	-0.3052	0.80652	3.3528	1.0683	1.8768
1.112	-1.7771	0.37985	-0.72209	-1.5893	0.5939	-0.30347	0.81761	3.3544	1.0562	1.8394
1.116	-1.8358	0.379	-0.661	-1.6084	0.49675	-0.30306	0.8299	3.3534	1.0435	1.8009
1.12	-1.8889	0.3814	-0.59926	-1.6213	0.39951	-0.30407	0.84332	3.3501	1.0305	1.7611
1.124	-1.9361	0.38671	-0.53735	-1.628	0.30299	-0.30601	0.85799	3.3447	1.0171	1.7204
1.128	-1.9776	0.39462	-0.4756	-1.6283	0.20771	-0.30898	0.87356	3.3365	1.0033	1.6789
1.132	-2.0137	0.40513	-0.41424	-1.6218	0.1144	-0.31267	0.89029	3.3258	0.98912	1.637
1.136	-2.0441	0.41834	-0.35345	-1.6086	0.023256	-0.31649	0.90838	3.3127	0.97459	1.5946
1.14	-2.0688	0.43398	-0.29345	-1.5887	-0.065456	-0.32058	0.92766	3.2973	0.95989	1.5515
1.144	-2.0876	0.45179	-0.23471	-1.5616	-0.15105	-0.32458	0.94785	3.2795	0.94511	1.5081
1.148	-2.1003	0.47142	-0.17732	-1.5272	-0.23342	-0.32838	0.96823	3.2594	0.9306	1.4643
1.152	-2.1079	0.49246	-0.12142	-1.486	-0.3124	-0.33172	0.98851	3.2371	0.91641	1.4205
1.156	-2.1104	0.51462	-0.067019	-1.4377	-0.38754	-0.33425	1.0083	3.213	0.90244	1.3763
1.16	-2.1077	0.53746	-0.013431	-1.3819	-0.45825	-0.33617	1.0274	3.1874	0.88869	1.3316
1.164	-2.1	0.56047	0.039256	-1.3186	-0.52414	-0.33686	1.0459	3.1602	0.87519	1.2863
1.168	-2.0871	0.58314	0.090742	-1.2485	-0.58511	-0.33627	1.0636	3.1309	0.86216	1.2408
1.172	-2.0693	0.60505	0.14117	-1.1725	-0.64115	-0.33468	1.0803	3.0997	0.8497	1.1953
1.176	-2.0464	0.62616	0.1906	-1.0913	-0.692	-0.33185	1.0964	3.0668	0.83788	1.1496
1.18	-2.0186	0.64613	0.23911	-1.0047	-0.73772	-0.32766	1.1118	3.0326	0.82661	1.104
1.184	-1.9865	0.66467	0.28624	-0.91299	-0.77881	-0.32204	1.1263	2.9974	0.81577	1.0592
1.188	-1.9503	0.68188	0.33165	-0.81684	-0.81533	-0.31503	1.1394	2.9614	0.80542	1.0151
1.192	-1.9107	0.69758	0.37508	-0.717	-0.84733	-0.30669	1.1503	2.9244	0.79607	0.97138
1.196	-1.868	0.71149	0.41601	-0.61432	-0.87448	-0.29702	1.1587	2.8863	0.78799	0.92796
1.2	-1.8225	0.72313	0.45416	-0.50913	-0.89653	-0.28611	1.1647	2.8473	0.78094	0.88544
1.204	-1.7742	0.73231	0.48983	-0.40118	-0.91359	-0.27397	1.1685	2.8077	0.77487	0.844
1.208	-1.7232	0.73909	0.52365	-0.29066	-0.92556	-0.26058	1.1697	2.7674	0.76966	0.8035
1.212	-1.6702	0.74312	0.55569	-0.17835	-0.93268	-0.24618	1.1685	2.7263	0.76525	0.76414
1.216	-1.6153	0.74389	0.58601	-0.065065	-0.93508	-0.23088	1.1646	2.685	0.76126	0.72568
1.22	-1.559	0.74147	0.61502	0.048346	-0.93328	-0.21456	1.1584	2.6432	0.75762	0.68801
1.224	-1.5016	0.73597	0.64302	0.16081	-0.92773	-0.19707	1.1499	2.6005	0.75457	0.65113
1.228	-1.4437	0.72733	0.66986	0.27176	-0.91849	-0.17865	1.1383	2.557	0.75238	0.61503
1.232	-1.3864	0.71544	0.69514	0.38092	-0.906	-0.15943	1.1237	2.5133	0.75123	0.58001
1.236	-1.3305	0.70023	0.71855	0.48809	-0.89026	-0.13931	1.1063	2.4697	0.75055	0.54602
1.24	-1.2758	0.68167	0.73949	0.59282	-0.87127	-0.11835	1.0862	2.4263	0.75022	0.51297
1.244	-1.2225	0.65956	0.75803	0.69435	-0.84944	-0.096455	1.0635	2.3828	0.74991	0.4807
1.248	-1.1711	0.63415	0.77449	0.79182	-0.82495	-0.073652	1.0388	2.3396	0.74956	0.44913
1.252	-1.1221	0.60545	0.789	0.88412	-0.79817	-0.050386	1.012	2.2972	0.74921	0.41803
1.256	-1.0754	0.57349	0.80158	0.97126	-0.7693	-0.026722	0.9831	2.2554	0.74874	0.38746
1.26	-1.0315	0.53872	0.81208	1.0538	-0.73869	-0.0025134	0.95206	2.2142	0.74848	0.35808
1.264	-0.99066	0.50142	0.82088	1.1315	-0.70703	0.022073	0.91885	2.1732	0.74858	0.33002
1.268	-0.95282	0.46213	0.82833	1.2037	-0.67466	0.047189	0.88391	2.1321	0.74909	0.30331
1.272	-0.91742	0.42104	0.83487	1.2705	-0.64188	0.072504	0.8469	2.0908	0.74947	0.27775
1.276	-0.88476	0.37786	0.84056	1.3317	-0.60886	0.097841	0.80786	2.0496	0.74944	0.2533
1.28	-0.85516	0.33298	0.84511	1.3878	-0.57557	0.12332	0.76732	2.0083	0.7487	0.2302
1.284	-0.82842	0.28678	0.84847	1.4387	-0.54184	0.14877	0.72534	1.967	0.74675	0.20831
1.288	-0.80503	0.23948	0.85055	1.484	-0.50808	0.17403	0.68252	1.9257	0.74354	0.18779
1.292	-0.78437	0.19158	0.85111	1.5228	-0.4747	0.19882	0.63956	1.8844	0.73865	0.16852
1.296	-0.76608	0.14322	0.84997	1.555	-0.4417	0.22287	0.59653	1.8438	0.73236	0.15063
1.3	-0.75001	0.094578	0.84747	1.5809	-0.40947	0.24585	0.55345	1.8044	0.72471	0.13445
1.304	-0.73557	0.046298	0.84368	1.6009	-0.37804	0.26774	0.51047	1.7661	0.71551	0.11961
1.308	-0.72339	-0.00064024	0.8384	1.6166	-0.34725	0.28843	0.46765	1.7285	0.70529	0.1059
1.312	-0.71356	-0.04589	0.83152	1.6282	-0.31748	0.30783	0.42523	1.6911	0.69461	0.093277
1.316	-0.7063	-0.089276	0.8235	1.6355	-0.28915	0.32591	0.38367	1.6543	0.68384	0.081975
1.32	-0.70182	-0.1308	0.81484	1.6383	-0.26215	0.34231	0.34293	1.6178	0.67239	0.072395
1.324	-0.70005	-0.17057	0.80549	1.6364	-0.23662	0.35707	0.3031	1.5815	0.65959	0.064433
1.328	-0.70156	-0.20812	0.79544	1.6296	-0.21229	0.37027	0.2645	1.5457	0.64515	0.0578
1.332	-0.70567	-0.2435	0.78428	1.6186	-0.18883	0.38173	0.22721	1.5101	0.62845	0.052649
1.336	-0.71178	-0.27627	0.77189	1.6041	-0.16658	0.39132	0.19154	1.4746	0.60952	0.048966
1.34	-0.71998	-0.30626	0.75828	1.5865	-0.14569	0.399	0.15747	1.4392	0.58926	0.046871
1.344	-0.73006	-0.3335	0.74325	1.5664	-0.12603	0.40482	0.12494	1.4041	0.56777	0.046513
1.348	-0.74205	-0.35714	0.72675	1.5448	-0.10736	0.40878	0.094351	1.3694	0.54474	0.047463
1.352	-0.75597	-0.37718	0.70871	1.5223	-0.089762	0.41074	0.066049	1.3355	0.5203	0.049325
1.356	-0.77102	-0.39345	0.6889	1.4993	-0.073256	0.41095	0.040222	1.3025	0.49457	0.051645
1.36	-0.78675	-0.40556	0.66723	1.4754	-0.057803	0.40955	0.017177	1.2704	0.46801	0.054249
1.364	-0.80273	-0.41365	0.6441	1.4504	-0.043643	0.40646	-0.0027827	1.2394	0.44129	0.057485
1.368	-0.81823	-0.41756	0.61973	1.4243	-0.03082	0.40193	-0.019772	1.2093	0.41406	0.061935
1.372	-0.83325	-0.41766	0.59403	1.3982	-0.019254	0.39592	-0.033863	1.1797	0.38612	0.067828
1.376	-0.84753	-0.41386	0.56711	1.3734	-0.0089069	0.38825	-0.045324	1.1507	0.35789	0.074986
1.38	-0.86058	-0.40598	0.53885	1.3499	0.00010673	0.37901	-0.054507	1.1223	0.32935	0.083213
1.384	-0.87291	-0.39418	0.5089	1.3283	0.008075	0.36846	-0.061394	1.0948	0.30048	0.092275
1.388	-0.88537	-0.37821	0.47726	1.3091	0.015477	0.35644	-0.066261	1.0681	0.27137	0.10197
1.392	-0.8976	-0.35808	0.44412	1.2928	0.022251	0.34323	-0.069048	1.042	0.24178	0.11206
1.396	-0.90943	-0.33405	0.40955	1.2793	0.028626	0.32914	-0.069479	1.0169	0.21165	0.12241
1.4	-0.92103	-0.30682	0.37353	1.2685	0.034811	0.31375	-0.067497	0.99317	0.18132	0.13286
1.404	-0.93183	-0.27695	0.33598	1.2604	0.040503	0.2973	-0.062907	0.97089	0.15105	0.14297
1.408	-0.9418	-0.24419	0.29685	1.2545	0.045625	0.27992	-0.055727	0.94991	0.12135	0.1525
1.412	-0.95059	-0.20848	0.25621	1.2507	0.050232	0.26153	-0.046373	0.93004	0.092473	0.16143
1.416	-0.95825	-0.16989	0.21428	1.2486	0.054266	0.24209	-0.035208	0.91165	0.064464	0.16947
1.42	-0.96517	-0.12897	0.17116	1.2486	0.057755	0.22201	-0.022293	0.89466	0.037404	0.17612
1.424	-0.97109	-0.086168	0.12639	1.2515	0.060982	0.20154	-0.0077017	0.87867	0.010981	0.18134
1.428	-0.97615	-0.041451	0.07999	1.2572	0.064114	0.1805	0.008825	0.86352	-0.014716	0.18523
1.432	-0.97991	0.0049433	0.031931	1.2656	0.066845	0.15912	0.027557	0.84928	-0.039709	0.18775
1.436	-0.98242	0.052286	-0.017985	1.276	0.069136	0.13725	0.048071	0.83671	-0.064021	0.189
1.44	-0.98387	0.10027	-0.069249	1.288	0.071	0.1151	0.070061	0.82578	-0.087373	0.18858
1.444	-0.98374	0.1489	-0.12151	1.3014	0.07218	0.092682	0.0934	0.8162	-0.10963	0.18618
1.448	-0.98204	0.19785	-0.17438	1.3155	0.072814	0.070078	0.11773	0.80765	-0.13037	0.18167
1.452	-0.97922	0.24708	-0.22738	1.3292	0.073149	0.047741	0.14301	0.80025	-0.1497	0.17495
1.456	-0.97519	0.29614	-0.28016	1.3415	0.073166	0.025957	0.16927	0.79448	-0.16765	0.16607
1.46	-0.96966	0.34477	-0.33286	1.3525	0.072966	0.0051296	0.19655	0.78998	-0.18399	0.15499
1.464	-0.96377	0.39275	-0.38571	1.3623	0.071994	-0.015022	0.22475	0.78677	-0.19855	0.14184
1.468	-0.95839	0.43952	-0.43862	1.3707	0.069486	-0.034161	0.25353	0.78498	-0.21145	0.12653
1.472	-0.9537	0.48483	-0.4917	1.3775	0.065503	-0.052116	0.28288	0.78503	-0.22295	0.10905
1.476	-0.95013	0.5282	-0.5451	1.3829	0.060271	-0.069268	0.31273	0.78726	-0.23302	0.089103
1.48	-0.94761	0.56937	-0.59877	1.3869	0.053799	-0.085031	0.34317	0.79154	-0.24176	0.066367
1.484	-0.94633	0.60836	-0.65219	1.3892	0.045691	-0.098927	0.37425	0.79802	-0.24928	0.040912
1.488	-0.94623	0.64507	-0.70489	1.389	0.035988	-0.11105	0.40626	0.80629	-0.2558	0.012834
1.492	-0.94787	0.67904	-0.75624	1.3857	0.025046	-0.12133	0.43946	0.81636	-0.26134	-0.017547
1.496	-0.95166	0.71001	-0.80559	1.3791	0.01276	-0.12959	0.4738	0.82857	-0.26549	-0.049949
1.5	-0.95711	0.73756	-0.85271	1.3688	-0.00084705	-0.13577	0.50923	0.84308	-0.26811	-0.084307
