# Supplementary material for: A transient cortical state with sleep-like sensory responses precedes emergence from general anesthesia in humans
Source: eLife. 2018 Aug 10;7:e33250. doi: 10.7554/eLife.33250 (PMC6086660; doi:10.7554/eLife.33250)
Supplement: Figure 4—source data 4. [file elife-33250-fig4-data4.csv]

Time (s)	Subj1	Subj2	Subj3	Subj4	Subj5	Subj6	Subj7	Subj8	Subj9	Subj10
0.5	-13.347	0.1278	-17.655	-1.384	-11.871	-0.41044	1.4669	-0.73209	-10.064	-8.9189
0.504	-13.249	0.28259	-18.411	-1.4471	-11.963	-0.37634	1.3001	-0.81287	-9.9251	-8.7532
0.508	-13.13	0.43473	-19.169	-1.5221	-12.053	-0.34309	1.1194	-0.89599	-9.7919	-8.5842
0.512	-12.99	0.58272	-19.924	-1.6079	-12.141	-0.31103	0.9255	-0.9804	-9.6664	-8.4136
0.516	-12.831	0.72587	-20.676	-1.7028	-12.226	-0.28062	0.71943	-1.0663	-9.5501	-8.2423
0.52	-12.654	0.86348	-21.422	-1.8054	-12.307	-0.25196	0.50238	-1.1527	-9.4446	-8.0716
0.524	-12.458	0.99454	-22.159	-1.9141	-12.383	-0.22508	0.27564	-1.2386	-9.3511	-7.9031
0.528	-12.244	1.1181	-22.885	-2.0279	-12.452	-0.20054	0.040605	-1.3238	-9.2705	-7.738
0.532	-12.015	1.2332	-23.598	-2.146	-12.513	-0.17906	-0.2014	-1.4074	-9.2042	-7.5773
0.536	-11.77	1.3393	-24.297	-2.268	-12.565	-0.16066	-0.44873	-1.4888	-9.1531	-7.4226
0.54	-11.511	1.4356	-24.979	-2.3933	-12.607	-0.14526	-0.70006	-1.5669	-9.1182	-7.2751
0.544	-11.239	1.5216	-25.642	-2.5208	-12.639	-0.13268	-0.95375	-1.6418	-9.1005	-7.1352
0.548	-10.955	1.5968	-26.286	-2.6499	-12.659	-0.12285	-1.208	-1.7132	-9.1003	-7.0041
0.552	-10.659	1.6608	-26.909	-2.7802	-12.667	-0.11553	-1.4617	-1.7805	-9.118	-6.8829
0.556	-10.354	1.7133	-27.509	-2.9106	-12.661	-0.11069	-1.7133	-1.843	-9.154	-6.7722
0.56	-10.041	1.7543	-28.086	-3.0399	-12.642	-0.10868	-1.9614	-1.9001	-9.2085	-6.6733
0.564	-9.7211	1.7837	-28.638	-3.1671	-12.609	-0.10933	-2.2046	-1.9509	-9.2822	-6.5869
0.568	-9.3963	1.8015	-29.162	-3.2908	-12.561	-0.11261	-2.4412	-1.9954	-9.3755	-6.5133
0.572	-9.0686	1.8077	-29.659	-3.4092	-12.5	-0.11855	-2.67	-2.0339	-9.4881	-6.4532
0.576	-8.7402	1.8027	-30.126	-3.5209	-12.424	-0.12695	-2.8895	-2.0662	-9.6204	-6.4074
0.58	-8.4131	1.7866	-30.562	-3.6248	-12.335	-0.13771	-3.0981	-2.0921	-9.7723	-6.3762
0.584	-8.089	1.7598	-30.966	-3.7199	-12.232	-0.1507	-3.2946	-2.111	-9.9438	-6.3602
0.588	-7.7693	1.7227	-31.338	-3.8056	-12.114	-0.1658	-3.4776	-2.1228	-10.135	-6.3599
0.592	-7.4556	1.6758	-31.677	-3.8814	-11.981	-0.18284	-3.6463	-2.127	-10.345	-6.3755
0.596	-7.1497	1.6198	-31.983	-3.9464	-11.834	-0.20153	-3.7999	-2.1235	-10.574	-6.407
0.6	-6.8529	1.5552	-32.256	-4	-11.673	-0.22181	-3.9379	-2.1121	-10.82	-6.4545
0.604	-6.5671	1.4827	-32.497	-4.0416	-11.497	-0.24351	-4.0596	-2.0926	-11.084	-6.5174
0.608	-6.2945	1.4029	-32.705	-4.0702	-11.308	-0.26632	-4.1642	-2.0657	-11.365	-6.5955
0.612	-6.0369	1.3165	-32.88	-4.0856	-11.105	-0.29003	-4.2508	-2.0315	-11.662	-6.6883
0.616	-5.7955	1.2241	-33.024	-4.0874	-10.889	-0.31423	-4.3189	-1.9896	-11.975	-6.7949
0.62	-5.5715	1.1263	-33.136	-4.0756	-10.66	-0.33882	-4.3684	-1.9402	-12.303	-6.9152
0.624	-5.3664	1.0236	-33.219	-4.0502	-10.419	-0.36366	-4.3986	-1.8832	-12.645	-7.0486
0.628	-5.1811	0.91684	-33.273	-4.0114	-10.167	-0.38836	-4.4094	-1.8188	-13.001	-7.1943
0.632	-5.0161	0.80696	-33.298	-3.9603	-9.9042	-0.41299	-4.4009	-1.7475	-13.368	-7.3512
0.636	-4.8723	0.69464	-33.296	-3.898	-9.6313	-0.43754	-4.3733	-1.6697	-13.748	-7.5184
0.64	-4.75	0.58048	-33.269	-3.8249	-9.3498	-0.46196	-4.3272	-1.5857	-14.137	-7.6953
0.644	-4.65	0.46515	-33.217	-3.7414	-9.0609	-0.48611	-4.2633	-1.4965	-14.536	-7.8811
0.648	-4.5726	0.34901	-33.141	-3.648	-8.7664	-0.50984	-4.1824	-1.4022	-14.943	-8.0749
0.652	-4.5182	0.23247	-33.045	-3.5445	-8.4678	-0.53309	-4.0851	-1.3034	-15.358	-8.2755
0.656	-4.4869	0.11633	-32.927	-3.432	-8.1666	-0.55556	-3.9717	-1.2004	-15.78	-8.4821
0.66	-4.4787	0.0011541	-32.791	-3.3113	-7.8645	-0.57685	-3.8423	-1.0938	-16.206	-8.6938
0.664	-4.4935	-0.11277	-32.639	-3.1829	-7.5622	-0.59655	-3.6979	-0.98377	-16.638	-8.9095
0.668	-4.5306	-0.22493	-32.474	-3.0469	-7.2611	-0.61472	-3.5398	-0.8706	-17.073	-9.1283
0.672	-4.5892	-0.3348	-32.297	-2.9034	-6.9627	-0.63144	-3.3689	-0.75509	-17.511	-9.3492
0.676	-4.6689	-0.4424	-32.109	-2.7532	-6.6683	-0.64657	-3.1862	-0.6378	-17.951	-9.571
0.68	-4.7685	-0.54752	-31.913	-2.5975	-6.3795	-0.66031	-2.9933	-0.51958	-18.392	-9.7924
0.684	-4.8873	-0.64992	-31.711	-2.4376	-6.0977	-0.67252	-2.7917	-0.40096	-18.834	-10.012
0.688	-5.0246	-0.7497	-31.503	-2.2753	-5.8242	-0.68311	-2.583	-0.28248	-19.275	-10.229
0.692	-5.179	-0.84678	-31.291	-2.1116	-5.5596	-0.69246	-2.3685	-0.16506	-19.714	-10.443
0.696	-5.3488	-0.94093	-31.076	-1.9481	-5.3042	-0.7005	-2.1493	-0.049263	-20.152	-10.651
0.7	-5.5322	-1.032	-30.859	-1.7859	-5.0584	-0.7073	-1.9263	0.06436	-20.586	-10.853
0.704	-5.7274	-1.1205	-30.642	-1.6259	-4.8232	-0.71294	-1.7006	0.17534	-21.016	-11.047
0.708	-5.9329	-1.2066	-30.426	-1.469	-4.5996	-0.71733	-1.4733	0.28293	-21.441	-11.233
0.712	-6.1469	-1.29	-30.213	-1.3147	-4.3882	-0.72056	-1.2456	0.38644	-21.861	-11.411
0.716	-6.3679	-1.3711	-30.002	-1.1643	-4.1892	-0.723	-1.0188	-1.277	-22.275	-11.579
0.72	-6.5941	-1.4501	-29.797	-1.0194	-4.0038	-0.72503	-0.79427	-1.2131	-22.682	-11.736
0.724	-6.8236	-1.5271	-29.596	-0.88098	-3.8327	-0.7267	-0.57323	-1.1551	-23.082	-11.882
0.728	-7.0549	-1.6028	-29.403	-0.74968	-3.6763	-0.72827	-0.35683	-1.1029	-23.474	-12.016
0.732	-7.2861	-1.6774	-29.217	-0.6257	-3.5354	-0.72996	-0.14618	-1.0571	-23.858	-12.137
0.736	-7.5155	-1.7512	-29.038	-0.50933	-3.4107	-0.73201	0.057647	-1.0179	-24.233	-12.246
0.74	-7.7415	-1.8247	-28.868	-0.40129	-3.3024	-0.73462	0.25373	-0.98543	-24.598	-12.343
0.744	-7.962	-1.898	-28.705	-0.30236	-3.2104	-0.73778	0.44131	-0.95988	-24.955	-12.426
0.748	-8.1756	-1.9715	-28.551	-0.21298	-3.1346	-0.74172	0.62006	-0.94128	-25.301	-12.497
0.752	-8.3805	-2.0454	-28.404	-0.13288	-3.075	-0.74666	0.78954	-0.92952	-25.637	-12.554
0.756	-8.5749	-2.1202	-28.265	-0.061431	-3.0316	-0.75291	0.94917	-0.92491	-25.962	-12.598
0.76	-8.7572	-2.196	-28.133	0.0015536	-3.0042	-0.76075	1.0985	-0.92751	-26.276	-12.63
0.764	-8.9259	-2.2732	-28.007	0.055579	-2.9921	-0.77043	1.2374	-0.93764	-26.579	-12.648
0.768	-9.0798	-2.3521	-27.885	0.099986	-2.9947	-0.78209	1.3656	-0.95542	-26.871	-12.653
0.772	-9.2178	-2.4327	-27.767	0.13424	-3.012	-0.79552	1.4828	-0.98063	-27.151	-12.646
0.776	-9.3389	-2.5156	-27.652	0.15865	-3.0433	-0.81093	1.5891	-1.0131	-27.42	-12.627
0.78	-9.442	-2.6011	-27.538	0.1736	-3.0877	-0.82853	1.6845	-1.052	-27.677	-12.595
0.784	-9.5264	-2.6891	-27.426	0.1794	-3.1447	-0.84833	1.7692	-1.0973	-27.921	-12.552
0.788	-9.5912	-2.7798	-27.313	0.17608	-3.2141	-0.87034	1.8436	-1.1488	-28.153	-12.498
0.792	-9.636	-2.8734	-27.2	0.16389	-3.2953	-0.89432	1.9076	-1.2061	-28.372	-12.434
0.796	-9.6607	-2.97	-27.086	0.14352	-3.3872	-0.92052	1.9615	-1.2687	-28.577	-12.361
0.8	-9.6649	-3.0696	-26.967	0.11594	-3.4883	-0.9491	2.0056	-1.3359	-28.769	-12.279
0.804	-9.6487	-3.1723	-26.845	0.082823	-3.5976	-0.97985	2.0405	-1.4076	-28.947	-12.189
0.808	-9.6127	-3.2782	-26.716	0.044976	-3.7136	-1.0132	2.067	-1.4837	-29.111	-12.093
0.812	-9.5574	-3.3869	-26.579	0.0034699	-3.8351	-1.0488	2.0854	-1.5641	-29.261	-11.991
0.816	-9.4831	-3.4987	-26.433	-0.040759	-3.961	-1.0864	2.0962	-1.6484	-29.398	-11.884
0.82	-9.3904	-3.6133	-26.276	-0.08804	-4.0901	-1.1262	2.1004	-1.7358	-29.522	-11.774
0.824	-9.2798	-3.7301	-26.107	-0.13796	-4.2219	-1.1679	2.0989	-1.8256	-29.632	-11.661
0.828	-9.1518	-3.8488	-25.925	-0.18987	-4.3557	-1.2111	2.0924	-1.9172	-29.728	-11.546
0.832	-9.0071	-3.9692	-25.728	-0.24313	-4.4904	-1.2557	2.0817	-2.0097	-29.811	-11.429
0.836	-8.8472	-4.0911	-25.516	-0.297	-4.6252	-1.3019	2.0676	-2.1028	-29.88	-11.313
0.84	-8.6737	-4.2144	-25.287	-0.35056	-4.7591	-1.3493	2.051	-2.1957	-29.936	-11.197
0.844	-8.4875	-4.3386	-25.041	-0.40279	-4.8907	-1.3973	2.0328	-2.2883	-29.978	-11.082
0.848	-8.2902	-4.4632	-24.776	-0.4535	-5.0193	-1.4459	2.0139	-2.3799	-30.006	-10.97
0.852	-8.0825	-4.5879	-24.492	-0.50208	-5.1445	-1.4947	1.9948	-2.4704	-30.021	-10.859
0.856	-7.8657	-4.7123	-24.19	-0.54806	-5.2655	-1.5435	1.9761	-2.5598	-30.022	-10.752
0.86	-7.6408	-4.8359	-23.869	-0.59141	-5.3815	-1.5921	1.9585	-2.6472	-30.011	-10.649
0.864	-7.4094	-4.9587	-23.529	-0.63124	-5.4913	-1.6404	1.9425	-2.732	-29.986	-10.548
0.868	-7.173	-5.0798	-23.17	-0.66642	-5.5945	-1.6881	1.9283	-2.8137	-29.948	-10.452
0.872	-6.9331	-5.199	-22.791	-0.69594	-5.6905	-1.7349	1.9166	-2.8917	-29.896	-10.36
0.876	-6.6915	-5.3158	-22.394	-0.71911	-5.7787	-1.7806	1.908	-2.9654	-29.832	-10.273
0.88	-6.4498	-5.4296	-21.979	-0.73554	-5.8584	-1.8248	1.9031	-3.0344	-29.755	-10.191
0.884	-6.2094	-5.5399	-21.546	-0.74489	-5.9288	-1.8669	1.9023	-3.0986	-29.664	-10.113
0.888	-5.9715	-5.6467	-21.096	-0.74764	-5.9895	-1.9068	1.9055	-3.1578	-29.562	-10.041
0.892	-5.7375	-5.7493	-20.629	-0.74411	-6.0399	-1.9442	1.9133	-3.2119	-29.447	-9.9743
0.896	-5.5087	-5.8476	-20.145	-0.73452	-6.0794	-1.9788	1.9258	-3.26	-29.321	-9.9128
0.9	-5.2862	-5.9414	-19.648	-0.7195	-6.1077	-2.0108	1.9428	-3.3014	-29.183	-9.8564
0.904	-5.0718	-6.0302	-19.137	-0.69959	-6.1248	-2.0401	1.9646	-3.3366	-29.035	-9.8051
0.908	-4.8665	-6.1136	-18.614	-0.67487	-6.1299	-2.0664	1.9907	-3.3655	-28.877	-9.7583
0.912	-4.6713	-6.1913	-18.08	-0.64489	-6.1228	-2.0893	2.0209	-3.3881	-28.709	-9.7159
0.916	-4.4867	-6.2628	-17.537	-0.60954	-6.1034	-2.1085	2.0553	-3.4044	-28.531	-9.6773
0.92	-4.3135	-6.3282	-16.987	-0.56944	-6.0722	-2.1241	2.0935	-3.4142	-28.345	-9.6415
0.924	-4.1523	-6.3876	-16.43	-0.52476	-6.0294	-2.136	2.1348	-3.4178	-28.15	-9.6082
0.928	-4.0034	-6.4407	-15.869	-0.47555	-5.9748	-2.1441	2.1794	-3.4157	-27.947	-9.5766
0.932	-3.8674	-6.4876	-15.305	-0.42215	-5.9083	-2.1482	2.2269	-3.4078	-27.737	-9.5461
0.936	-3.7447	-6.5283	-14.74	-0.36465	-5.8304	-2.1483	2.2767	-3.394	-27.52	-9.5156
0.94	-3.6361	-6.5629	-14.175	-0.3033	-5.7414	-2.1445	2.3284	-3.3741	-27.297	-9.4843
0.944	-3.542	-6.591	-13.611	-0.23809	-5.6414	-2.137	2.3812	-3.3494	-27.068	-9.4513
0.948	-3.4626	-6.6129	-13.052	-0.16961	-5.5301	-2.1259	2.4345	-3.3208	-26.834	-9.4155
0.952	-3.3981	-6.629	-12.498	-0.098684	-5.4077	-2.1112	2.4878	-3.2876	-26.595	-9.3762
0.956	-3.348	-6.6391	-11.953	-0.025772	-5.2743	-2.093	2.5407	-3.2501	-26.352	-9.3331
0.96	-3.3117	-6.6434	-11.417	0.048382	-5.1301	-2.0714	2.5925	-3.209	-26.105	-9.2852
0.964	-3.2886	-6.6421	-10.893	0.12334	-4.9752	-2.0466	2.6427	-3.1648	-25.856	-9.2317
0.968	-3.2783	-6.6354	-10.381	0.19806	-4.8094	-2.0187	2.6908	-3.1181	-25.604	-9.1718
0.972	-3.2801	-6.6238	-9.8843	0.27121	-4.6328	-1.9878	2.7356	-3.0693	-25.352	-9.1048
0.976	-3.294	-6.6074	-9.4032	0.34243	-4.445	-1.9535	2.7765	-3.0186	-25.098	-9.0305
0.98	-3.3196	-6.5868	-8.9388	0.41071	-4.2457	-1.916	2.8133	-2.967	-24.844	-8.9478
0.984	-3.3561	-6.5621	-8.4923	0.47515	-4.0354	-1.8761	2.8455	-2.9144	-24.591	-8.8561
0.988	-3.4029	-6.5336	-8.0644	0.53604	-3.8151	-1.8341	2.8723	-2.8617	-24.339	-8.755
0.992	-3.4594	-6.5021	-7.6558	0.59339	-3.5859	-1.7903	2.8932	-2.8091	-24.089	-8.6437
0.996	-3.5246	-6.4676	-7.2674	0.64717	-3.348	-1.7452	2.9079	-2.7565	-23.841	-8.5218
1	-3.5977	-6.4302	-6.9002	0.69649	-3.1023	-1.6989	2.9156	-2.7044	-23.596	-8.3886
1.004	-3.6778	-6.3904	-6.5548	0.74085	-2.8498	-1.652	2.9162	-2.6534	-23.354	-8.2436
1.008	-3.7637	-6.3485	-6.2312	0.78051	-2.5913	-1.6044	2.9096	-2.604	-23.116	-8.0869
1.012	-3.8551	-6.3047	-5.9293	0.81541	-2.3269	-1.5561	2.8955	-2.557	-22.883	-7.918
1.016	-3.9515	-6.2591	-5.6495	0.84577	-2.0568	-1.5075	2.8739	-2.5127	-22.653	-7.737
1.02	-4.0518	-6.2123	-5.3918	0.87129	-1.7813	-1.459	2.8448	-2.4717	-22.429	-7.5441
1.024	-4.1557	-6.1645	-5.1561	0.89172	-1.5002	-1.4107	2.8084	-2.4344	-22.209	-7.3394
1.028	-4.262	-6.1161	-4.9421	0.90723	-1.2136	-1.3629	2.7645	-2.4012	-21.995	-7.123
1.032	-4.37	-6.0676	-4.7491	0.91781	-0.92193	-1.316	2.7128	-2.3722	-21.786	-6.8954
1.036	-4.4786	-6.0195	-4.5762	0.92438	-0.62565	-1.2703	2.6535	-2.3474	-21.583	-6.6573
1.04	-4.5872	-5.9721	-4.4231	0.92755	-0.32486	-1.2258	2.5868	-2.3269	-21.386	-6.4091
1.044	-4.6951	-5.9256	-4.2892	0.92705	-0.019385	-1.1827	2.513	-2.3112	-21.195	-6.1511
1.048	-4.8013	-5.8804	-4.1738	0.92248	0.29074	-1.1412	2.4332	-2.3003	-21.009	-5.8842
1.052	-4.9054	-5.8365	-4.0764	0.91291	0.60476	-1.1015	2.3478	-2.294	-20.83	-5.6088
1.056	-5.0072	-5.7942	-3.9961	0.89809	0.92197	-1.0635	2.2571	-2.2923	-20.656	-5.3256
1.06	-5.107	-5.7536	-3.9313	0.87813	1.2417	-1.0271	2.1616	-2.2954	-20.489	-5.0352
1.064	-5.205	-5.715	-3.8809	0.85329	1.5634	-0.99261	2.0616	-2.3032	-20.326	-4.7385
1.068	-5.301	-5.6789	-3.8438	0.82424	1.8867	-0.96036	1.9574	-2.3152	-20.17	-4.4362
1.072	-5.3949	-5.645	-3.8185	0.79155	2.2106	-0.93055	1.849	-2.3311	-20.019	-4.1291
1.076	-5.4865	-5.6138	-3.8036	0.75593	2.5348	-0.90329	1.7373	-2.3509	-19.873	-3.8182
1.08	-5.5763	-5.5854	-3.7977	0.7177	2.8591	-0.87871	1.6228	-2.3744	-19.732	-3.5042
1.084	-5.6639	-5.5597	-3.7994	0.67724	3.183	-0.85692	1.5062	-2.4012	-19.595	-3.1881
1.088	-5.7491	-5.537	-3.808	0.63503	3.5056	-0.83757	1.3884	-2.4313	-19.463	-2.8713
1.092	-5.8316	-5.5178	-3.8229	0.59133	3.8258	-0.82026	1.2701	-2.4642	-19.336	-2.5545
1.096	-5.9115	-5.502	-3.843	0.54646	4.1433	-0.80512	1.152	-2.4994	-19.212	-2.2388
1.1	-5.9892	-5.4896	-3.8671	0.50087	4.4581	-0.79213	1.0348	-2.5363	-19.091	-1.9255
1.104	-6.0648	-5.4804	-3.8938	0.4549	4.7698	-0.78103	0.91879	-2.5742	-18.973	-1.6155
1.108	-6.1388	-5.4746	-3.9222	0.40875	5.0777	-0.77166	0.80484	-2.6128	-18.857	-1.3098
1.112	-6.2119	-5.4723	-3.9511	0.36292	5.3814	-0.76389	0.69338	-2.6517	-18.743	-1.0094
1.116	-6.2843	-5.4738	-3.9794	0.3181	5.6797	-0.75781	0.58468	-2.6905	-18.629	-0.71544
1.12	-6.3566	-5.479	-4.0068	0.27459	5.9717	-0.75355	0.479	-2.7286	-18.515	-0.4289
1.124	-6.4291	-5.4874	-4.0331	0.23245	6.2566	-0.75081	0.37686	-2.7654	-18.401	-0.15099
1.128	-6.5025	-5.4995	-4.058	0.19203	6.5345	-0.74954	0.27903	-2.8005	-18.287	0.11744
1.132	-6.5772	-5.5151	-4.0811	0.15322	6.8051	-0.74956	0.18599	-2.8335	-18.171	0.37561
1.136	-6.6536	-5.5339	-4.1023	0.11541	7.0686	-0.75047	0.098093	-2.8642	-18.054	0.62246
1.14	-6.7319	-5.5561	-4.121	0.078673	7.3246	-0.75212	0.015705	-2.8915	-17.934	0.85734
1.144	-6.8123	-5.5814	-4.1368	0.043075	7.5727	-0.75431	-0.06108	-2.9147	-17.813	1.08
1.148	-6.8951	-5.61	-4.1493	0.0087666	7.8124	-0.75693	-0.13239	-2.9334	-17.689	1.2899
1.152	-6.9806	-5.6418	-4.1588	-0.023927	8.0433	-0.75984	-0.19815	-2.9471	-17.561	1.4871
1.156	-7.0688	-5.6767	-4.1655	-0.054827	8.2643	-0.76268	-0.25811	-2.9557	-17.43	1.6716
1.16	-7.1604	-5.7144	-4.1695	-0.08347	8.4754	-0.76508	-0.31219	-2.9585	-17.295	1.8431
1.164	-7.2559	-5.755	-4.1715	-0.10993	8.6769	-0.76695	-0.3607	-2.9552	-17.155	2.0014
1.168	-7.3556	-5.7985	-4.1721	-0.1341	8.8689	-0.76825	-0.40403	-2.9456	-17.012	2.1466
1.172	-7.4596	-5.8448	-4.1715	-0.15557	9.0513	-0.76881	-0.44192	-2.9297	-16.863	2.2785
1.176	-7.5682	-5.8939	-4.1698	-0.17426	9.2235	-0.76836	-0.47442	-2.9076	-16.71	2.3969
1.18	-7.6818	-5.9456	-4.1674	-0.19045	9.3851	-0.76691	-0.50186	-2.8787	-16.551	2.5021
1.184	-7.8002	-5.9993	-4.1643	-0.20437	9.5357	-0.69672	-0.5245	-2.8424	-16.388	2.5943
1.188	-7.9233	-6.0551	-4.1609	-0.216	9.6744	-0.69626	-0.54293	-2.7981	-16.218	2.6735
1.192	-8.0511	-6.1129	-4.1575	-0.22564	9.8013	-0.69471	-0.55731	-2.7463	-16.043	2.7402
1.196	-8.1836	-6.1723	-4.1544	-0.23375	9.9162	-0.692	-0.56806	-2.6877	-15.863	2.7948
1.2	-8.3205	-6.2327	-4.1529	-0.24089	10.02	-0.68811	-0.57566	-2.6219	-15.677	2.8377
1.204	-8.4613	-6.2941	-4.1539	-0.24743	10.111	-0.68279	-0.58033	-2.5493	-15.486	2.8698
1.208	-8.6057	-6.3566	-4.1582	-0.25368	10.191	-0.67607	-0.58267	-2.4701	-15.289	2.8915
1.212	-8.7535	-6.4199	-4.1669	-0.26031	10.26	-0.66819	-0.58284	-2.3841	-15.086	2.9038
1.216	-8.9043	-6.4836	-4.1805	-0.26762	10.318	-0.65906	-0.58143	-2.2916	-14.877	2.9077
1.22	-9.0571	-6.5472	-4.1992	-0.27563	10.366	-0.64895	-0.57916	-2.1926	-14.662	2.9041
1.224	-9.2113	-6.6108	-4.223	-0.28416	10.402	-0.63778	-0.57623	-2.0881	-14.443	2.8938
1.228	-9.3665	-6.6738	-4.2519	-0.29263	10.429	-0.62536	-0.57347	-1.9787	-14.218	2.878
1.232	-9.522	-6.736	-4.286	-0.30093	10.447	-0.61195	-0.57176	-1.8646	-13.989	2.8575
1.236	-9.6779	-6.7973	-4.3255	-0.30902	10.456	-0.59763	-0.57142	-1.7466	-13.756	2.8332
1.24	-9.8341	-6.8574	-4.3706	-0.3166	10.456	-0.58238	-0.57299	-1.6248	-13.52	2.806
1.244	-9.9903	-6.9161	-4.4211	-0.32361	10.448	-0.56616	-0.57695	-1.5001	-13.28	2.7767
1.248	-10.145	-6.9727	-4.4774	-0.33023	10.43	-0.54898	-0.58332	-1.3731	-13.037	2.7462
1.252	-10.298	-7.0271	-4.5397	-0.33676	10.405	-0.53113	-0.59209	-1.2443	-12.792	2.7152
1.256	-10.449	-7.0791	-4.608	-0.34333	10.371	-0.51281	-0.60346	-1.1143	-12.544	2.6845
1.26	-10.597	-7.1285	-4.6821	-0.35024	10.328	-0.49424	-0.61782	-0.98366	-12.294	2.655
1.264	-10.741	-7.1748	-4.7612	-0.35799	10.279	-0.47557	-0.63543	-0.85313	-12.042	2.6269
1.268	-10.88	-7.2174	-4.8446	-0.36636	10.224	-0.45699	-0.65643	-0.7235	-11.789	2.6014
1.272	-11.015	-7.2556	-4.9313	-0.37513	10.164	-0.43865	-0.68105	-0.59486	-11.535	2.579
1.276	-11.144	-7.289	-5.0203	-0.38449	10.098	-0.42056	-0.70977	-0.46797	-11.28	2.5605
1.28	-11.266	-7.3176	-5.1106	-0.3941	10.027	-0.40292	-0.74318	-0.34377	-11.025	2.5464
1.284	-11.382	-7.3413	-5.2021	-0.40364	9.9527	-0.38578	-0.78151	-0.2226	-10.77	2.5374
1.288	-11.49	-7.3597	-5.2939	-0.41296	9.8745	-0.36929	-0.82457	-0.10515	-10.515	2.534
1.292	-11.59	-7.3723	-5.3851	-0.42168	9.7934	-0.35358	-0.87222	0.0076551	-10.261	2.5368
1.296	-11.683	-7.3785	-5.4743	-0.42956	9.7104	-0.33883	-0.9243	0.11493	-10.01	2.5459
1.3	-11.767	-7.3782	-5.561	-0.43653	9.6258	-0.3253	-0.98012	0.21617	-9.7597	2.5616
1.304	-11.843	-7.371	-5.6445	-0.44235	9.5399	-0.31304	-1.0395	0.31094	-9.5119	2.584
1.308	-11.91	-7.3566	-5.7239	-0.44682	9.4532	-0.30196	-1.1022	0.39794	-9.2663	2.613
1.312	-11.969	-7.335	-5.7985	-0.44969	9.366	-0.29228	-1.1677	0.4765	-9.0233	2.6489
1.316	-12.017	-7.3057	-5.8676	-0.45067	9.278	-0.2841	-1.2359	0.54654	-8.7829	2.6912
1.32	-12.056	-7.2687	-5.9303	-0.45017	9.1896	-0.27722	-1.307	0.60766	-8.5454	2.7399
1.324	-12.084	-7.2238	-5.9852	-0.44795	9.1008	-0.27203	-1.3805	0.65982	-8.3112	2.7945
1.328	-12.102	-7.171	-6.031	-0.44402	9.0122	-0.26866	-1.4558	0.70292	-8.0806	2.8546
1.332	-12.11	-7.1103	-6.0667	-0.43855	8.9239	-0.26708	-1.5323	0.73708	-7.8538	2.9201
1.336	-12.108	-7.0418	-6.0912	-0.4307	8.8361	-0.26776	-1.6097	0.76247	-7.6313	2.9899
1.34	-12.097	-6.9654	-6.1034	-0.42044	8.7493	-0.27052	-1.6875	0.77862	-7.4128	3.0633
1.344	-12.075	-6.8807	-6.1024	-0.4085	8.6635	-0.27505	-1.7651	0.7856	-7.1979	3.14
1.348	-12.043	-6.7882	-6.0871	-0.39554	8.579	-0.28139	-1.8419	0.78357	-6.9866	3.2198
1.352	-12.002	-6.6883	-6.0569	-0.38184	8.4957	-0.28949	-1.9176	0.77232	-6.7788	3.3021
1.356	-11.952	-6.5808	-6.0115	-0.36678	8.4134	-0.29922	-1.9913	0.75205	-6.5744	3.3865
1.36	-11.894	-6.4657	-5.9513	-0.34995	8.3322	-0.31044	-2.0627	0.72329	-6.3732	3.4721
1.364	-11.827	-6.3438	-5.8763	-0.33129	8.2522	-0.32305	-2.1313	0.68629	-6.1751	3.5583
1.368	-11.752	-6.2153	-5.7865	-0.31075	8.1733	-0.33703	-2.1967	0.64085	-5.9801	3.6445
1.372	-11.668	-6.0803	-5.6824	-0.28795	8.0951	-0.35211	-2.2586	0.5873	-5.7878	3.73
1.376	-11.575	-5.9391	-5.5642	-0.26255	8.0172	-0.36816	-2.317	0.52614	-5.5981	3.8139
1.38	-11.475	-5.7917	-5.4323	-0.23492	7.9394	-0.38507	-2.3713	0.45818	-5.4109	3.8953
1.384	-11.366	-5.6384	-5.287	-0.20559	7.862	-0.4027	-2.4209	0.38417	-5.2265	3.9735
1.388	-11.251	-5.4795	-5.1287	-0.17532	7.7855	-0.42104	-2.4656	0.3044	-5.0446	4.0481
1.392	-11.128	-5.3156	-4.9582	-0.14459	7.7098	-0.43999	-2.5047	0.2198	-4.865	4.1178
1.396	-10.998	-5.1471	-4.7765	-0.11391	7.6347	-0.45952	-2.538	0.13105	-4.6873	4.182
1.4	-10.863	-4.9747	-4.5841	-0.083627	7.5591	-0.47949	-2.5653	0.038974	-4.5111	4.2404
1.404	-10.722	-4.799	-4.3809	-0.053739	7.4818	-0.49986	-2.5865	-0.055969	-4.3363	4.2921
1.408	-10.576	-4.6204	-4.1675	-0.024491	7.4018	-0.52047	-2.6018	-0.15326	-4.1626	4.3367
1.412	-10.425	-4.4394	-3.9446	0.0043501	7.3188	-0.54097	-2.6113	-0.25151	-3.9896	4.3738
1.416	-10.269	-4.2563	-3.7136	0.03256	7.2323	-0.56143	-2.6151	-0.34994	-3.8172	4.4032
1.42	-10.108	-4.0718	-3.4764	0.059545	7.1414	-0.58151	-2.6131	-0.44788	-3.6453	4.4246
1.424	-9.9411	-3.8865	-3.2345	0.084837	7.0463	-0.60113	-2.6047	-0.54479	-3.4731	4.4376
1.428	-9.7695	-3.7009	-2.9897	0.10805	6.9469	-0.62047	-2.5905	-0.63994	-3.3006	4.4423
1.432	-9.593	-3.5155	-2.7435	0.12928	6.8429	-0.63932	-2.5705	-0.73223	-3.1275	4.4383
1.436	-9.4125	-3.3308	-2.4978	0.14829	6.7342	-0.65771	-2.5443	-0.82106	-2.9536	4.4256
1.44	-9.2281	-3.147	-2.2545	0.1651	6.6206	-0.67566	-2.5125	-0.90562	-2.7787	4.4044
1.444	-9.0404	-2.9649	-2.0148	0.18007	6.5016	-0.693	-2.4754	-0.98517	-2.6028	4.3748
1.448	-8.8495	-2.785	-1.7801	0.19258	6.3767	-0.70977	-2.4333	-1.0591	-2.4258	4.3369
1.452	-8.6551	-2.6075	-1.5515	0.20207	6.245	-0.72598	-2.3865	-1.1262	-2.2475	4.2907
1.456	-8.4578	-2.4332	-1.3298	0.20798	6.1055	-0.74144	-2.3358	-1.1859	-2.0673	4.2361
1.46	-8.2575	-2.2621	-1.1165	0.20961	5.9581	-0.75615	-2.2821	-1.2379	-1.8848	4.1737
1.464	-8.0541	-2.0945	-0.91305	0.20673	5.8023	-0.77023	-2.2257	-1.2821	-1.7003	4.1041
1.468	-7.848	-1.9309	-0.72109	0.19925	5.6373	-0.78355	-2.1671	-1.3181	-1.5136	4.0275
1.472	-7.6394	-1.7719	-0.5417	0.18722	5.463	-0.79607	-2.1068	-1.3457	-1.3249	3.9443
1.476	-7.4281	-1.6176	-0.37566	0.17052	5.279	-0.80786	-2.0447	-1.3644	-1.134	3.8552
1.48	-7.2141	-1.4686	-0.22403	0.14963	5.0851	-0.81867	-1.9813	-1.3743	-0.94091	3.761
1.484	-6.9975	-1.3254	-0.087849	0.12505	4.8809	-0.82869	-1.9165	-1.3754	-0.74585	3.6622
1.488	-6.7781	-1.1878	0.03187	0.097211	4.6661	-0.83793	-1.8507	-1.3666	-0.54855	3.5598
1.492	-6.5559	-1.0557	0.13421	0.066631	4.4407	-0.84608	-1.7841	-1.3479	-0.3489	3.454
1.496	-6.331	-0.9296	0.21855	0.032941	4.2045	-0.85345	-1.7168	-1.3196	-0.14683	3.3458
1.5	-6.1031	-0.80968	0.2843	-0.0037234	3.957	-0.86008	-1.6502	-1.2813	0.05765	3.2359
