# Supplementary material for: A transient cortical state with sleep-like sensory responses precedes emergence from general anesthesia in humans
Source: eLife. 2018 Aug 10;7:e33250. doi: 10.7554/eLife.33250 (PMC6086660; doi:10.7554/eLife.33250)
Supplement: Figure 5—source data 1. [file elife-33250-fig5-data1.csv]

Propofol	Sleep
110.15	-37.758
12.794	43.78
47.184	67.725
63.76	69.932
-750.73	-671.74
190.26	150.49
86.151	66.721
44.253	-10.751
10.595	-88.412
0.16727	-86.921
-50.709	20.345
-130.28	17.604
59.209	-41.193
40.321	-3.5971
20.906	25.166
11.757	20.289
16.644	23.31
28.857	-153.8
34.17	175.74
26.404	-33.491
-264.38	-303.16
-13.052	-23.253
-8.0414	-15.824
10.429	11.723
19.242	31.029
30.669	46.651
14.281	29.707
11.197	13.302
3.0676	14.331
-0.12087	0.22362
-1.5646	4.8673
-80.327	-94.948
-310.47	-266.29
392.14	335.62
-228.87	-251.63
26.33	-6.1785
18.13	16.995
41.917	45.898
-40.875	-8.2747
-135.66	-175.82
-37.425	-47.004
1.7939	-1.7327
2.1389	-14.284
-3.4322	-32.627
-0.38863	-13.882
4.4136	-2.5966
18.88	-7.2809
-27.431	-23.422
24.88	0.41389
6.011	4.343
9.1225	15.529
15.014	22.942
16.096	13.467
11.356	-26.188
-246.61	-267.52
58.728	104.55
12.562	12.412
10.372	16.58
11.728	17.462
22.006	22.856
6.2642	14.55
-98.54	-43.925
2.8768	1.6759
-2.4073	1.0551
-8.4033	-7.292
-48.922	-46.616
-23.008	-32.715
-62.448	-97.909
