# Supplementary material for: A transient cortical state with sleep-like sensory responses precedes emergence from general anesthesia in humans
Source: eLife. 2018 Aug 10;7:e33250. doi: 10.7554/eLife.33250 (PMC6086660; doi:10.7554/eLife.33250)
Supplement: Figure 5—source data 2. [file elife-33250-fig5-data2.csv]

Propofol	Sleep
30.387	27.604
-40.649	1.6897
-521.69	-450.34
11.115	7.4491
-24.079	-6.7808
13.15	2.122
-18.718	7.296
26.953	-22.94
-10.164	10.544
6.2424	-17.836
27.477	-36.387
11.488	7.9026
-0.59128	-0.35842
-17.463	-13.993
12.191	6.4179
-34.633	13.786
66.479	2.4676
-36.842	13.619
6.546	3.9792
5.9234	1.6872
21.075	-8.6962
-5.9506	-8.3732
1.4601	13.132
-4.0344	3.8821
-15.189	-6.2263
-10.321	-5.7746
-130.85	11.751
78.315	-2.5113
-7.6627	26.317
-8.3852	4.3827
-1.1945	-23.127
27.994	-5.4104
-29.151	7.4197
6.3373	0.63682
-154.89	-90.323
-27.596	-2.1485
19.02	-5.7005
-29.228	-171.16
184.42	123.05
-119.99	-49.638
-30.711	177.92
-99.271	125.25
99.864	-38.668
-5.6099	16.652
-20.248	-13.719
-6.1486	-23.704
19.94	120.11
101.32	-118.19
-111.98	51.702
-45.34	17.905
-40.357	-36.018
16.157	-7.1287
21.769	7.8604
-70.136	-90.083
-13.131	29.318
20.849	1.9325
-0.91989	5.3922
-3.9454	-10.474
-10.034	-8.5213
-25.568	17.724
1.3735	2.5461
-41.719	-49.399
1.6253	16.439
4.3002	-26.857
-24.975	-18.103
-5.7313	15.901
19.598	-21.2
-2.4424	-8.9122
-31.417	23.562
-49.839	-7.3922
88.913	54.762
-25.494	-22.256
64.423	76.971
-8.0159	-43.458
14.076	31.69
2.135	-18.663
16.009	-7.9217
-42.672	-10.286
32.56	-0.88748
-32.919	-29.752
4.1859	2.0746
-27.467	9.5723
59.408	-8.1042
-59.513	8.4865
7.3913	-1.8614
