# Supplementary material for: A transient cortical state with sleep-like sensory responses precedes emergence from general anesthesia in humans
Source: eLife. 2018 Aug 10;7:e33250. doi: 10.7554/eLife.33250 (PMC6086660; doi:10.7554/eLife.33250)
Supplement: Figure 5—source data 3. [file elife-33250-fig5-data3.csv]

Propofol	Sleep
-109.83	71.296
75.417	16.135
6.2714	-36.811
100.28	-22.186
-204.22	143.1
-87.015	8.1784
10.488	1.2896
55.511	1.8507
-5.1508	10.317
-5.7533	14.594
-25.479	20.623
5.0516	-17.364
11.494	15.4
4.4101	-4.3886
34.13	34.263
9.8091	31.319
7.0256	4.9618
0.49347	0.72813
-2.2069	-8.8027
-15.584	-19.807
-45.778	3.7389
0.061157	-21.788
-1.5077	-0.48919
-5.9859	11.125
-29.415	-30.979
-1.5844	43.697
8.5827	-59.755
13.366	16.141
-31.306	-32.902
-7.6311	-52.118
22.108	48.136
44.882	29.962
-21.206	57.106
-39.569	-53.569
-29.625	49.931
19.408	-35.37
158.4	69.072
-59.995	-37.401
-41.925	-5.0591
42.475	-52.361
-32.057	9.2981
46.937	-85.363
-24.285	71.803
-88.991	-8.4288
53.13	16.283
-64.646	17.525
45.794	-8.9077
-95.113	30.348
33.405	-1.3598
-83.595	-4.4197
38.47	17.097
-11.164	-23.748
-28.832	-19.066
61.892	16.832
-5.4467	8.0349
43.831	-20.258
4.3882	-14.855
-11.249	42.902
27.217	-85.385
-13.663	46.304
17.702	-0.45416
-38.821	-29.42
-12.608	49.888
-25.374	-29.491
13.875	13.831
31.201	42.605
14.237	-16.335
-5.2481	-31.5
44.442	7.8847
-12.93	-32.258
-0.8625	30.45
14.627	-12.295
8.5646	21.578
16.577	4.3828
38.82	-24.486
-28.653	15.537
-3.6338	32.25
-1.191	-31.276
-29.452	-54.77
12.614	13.302
-32.205	25.667
5.1225	-1.5348
18.478	-13.09
-17.255	24.705
5.8098	-37.612
-18.2	-31.142
13.34	84.804
-19.028	-29.338
-377.71	-513.87
473.46	516.27
-231.85	-243.51
32.46	54.398
44.103	157.43
19.905	155.05
35.547	107.87
-295.63	-262.95
50.894	-58.876
-8.1285	126.33
-21.134	-152.2
-5.2357	-0.8163
5.934	-94.62
-62.274	-121.34
